# Supplementary material for: ﻿Old World Micropholcus spiders, with first records of acrocerid parasitoids in Pholcidae (Araneae)
Source: Zookeys. 2024 Sep 26;1213:95–182. doi: 10.3897/zookeys.1213.133178 (PMC11450384; doi:10.3897/zookeys.1213.133178)
Supplement: XML Treatment for Micropholcus [file zookeys.1213.133178-treatment1.xml]

<!DOCTYPE tp:taxon-treatment
  PUBLIC "-//TaxonX//DTD Taxonomic Treatment Publishing DTD v0 20100105//EN" "tax-treatment-NSO.dtd">
<tp:taxon-treatment xmlns:tp="http://www.plazi.org/taxpub"><tp:treatment-meta><kwd-group><label>Taxon classification</label><kwd>
                <named-content content-type="kingdom">Animalia</named-content>
              </kwd><kwd>
                <named-content content-type="order">Araneae</named-content>
              </kwd><kwd>
                <named-content content-type="family">Pholcidae</named-content>
              </kwd></kwd-group><mixed-citation publication-type="journal"><person-group><name><surname>Huber</surname><given-names>Bernhard A.</given-names></name><name><surname>Meng</surname><given-names>Guanliang</given-names></name></person-group><article-title>﻿Old World <italic><tp:taxon-name><tp:taxon-name-part taxon-name-part-type="genus" reg="Micropholcus">Micropholcus</tp:taxon-name-part></tp:taxon-name></italic> spiders, with first records of acrocerid parasitoids in <tp:taxon-name><tp:taxon-name-part taxon-name-part-type="family">Pholcidae</tp:taxon-name-part></tp:taxon-name> (<tp:taxon-name><tp:taxon-name-part taxon-name-part-type="order">Araneae</tp:taxon-name-part></tp:taxon-name>)</article-title><source>Zookeys</source><day>26</day><month>09</month><year>2024</year><volume>1213</volume><fpage>95</fpage><lpage>182</lpage><pub-id pub-id-type="doi">10.3897/zookeys.1213.133178</pub-id></mixed-citation></tp:treatment-meta><tp:nomenclature><label>﻿﻿Genus</label><tp:taxon-name>
              <object-id xmlns:xlink="http://www.w3.org/1999/xlink" content-type="arpha" xlink:type="simple">81B7731B-688B-55EB-AF9F-FE4698E7EAA2</object-id>
              <tp:taxon-name-part taxon-name-part-type="genus" reg="Micropholcus">Micropholcus</tp:taxon-name-part>
            </tp:taxon-name><tp:taxon-authority>Deeleman-Reinhold &amp; Prinsen, 1987</tp:taxon-authority><tp:nomenclature-citation-list><tp:nomenclature-citation><tp:taxon-name>
                  <tp:taxon-name-part taxon-name-part-type="genus" reg="Micropholcus">Micropholcus</tp:taxon-name-part>
                </tp:taxon-name><comment>Deeleman-Reinhold &amp; Prinsen, 1987: 73; type species: <tp:taxon-name><tp:taxon-name-part taxon-name-part-type="genus" reg="Pholcus">Pholcus</tp:taxon-name-part><tp:taxon-name-part taxon-name-part-type="species" reg="fauroti">fauroti</tp:taxon-name-part></tp:taxon-name> Simon, 1887.</comment></tp:nomenclature-citation><tp:nomenclature-citation><tp:taxon-name>
                  <tp:taxon-name-part taxon-name-part-type="genus" reg="Micropholcus">Micropholcus</tp:taxon-name-part>
                </tp:taxon-name><comment>– <xref ref-type="bibr" rid="B9">Deeleman-Reinhold and van Harten 2001</xref>: 199. <xref ref-type="bibr" rid="B21">Huber 2011</xref>: 24. <xref ref-type="bibr" rid="B28">Huber et al. 2014</xref>: 435.</comment></tp:nomenclature-citation><tp:nomenclature-citation><tp:taxon-name>
                  <tp:taxon-name-part taxon-name-part-type="genus" reg="Mariguitaia">Mariguitaia</tp:taxon-name-part>
                </tp:taxon-name><comment>González-Sponga, 2004: 66; type species: <tp:taxon-name><tp:taxon-name-part taxon-name-part-type="genus" reg="Mariguitaia">Mariguitaia</tp:taxon-name-part><tp:taxon-name-part taxon-name-part-type="species" reg="divergentis">divergentis</tp:taxon-name-part></tp:taxon-name> Gonzalez-Sponga 2004. Synonymised in <xref ref-type="bibr" rid="B20">Huber 2009</xref>.</comment></tp:nomenclature-citation></tp:nomenclature-citation-list></tp:nomenclature><tp:treatment-sec sec-type="diagnosis" id="SECID0EWEBG"><title>Diagnosis.</title><p>Old World species are long-legged, eight-eyed pholcids with an oval abdomen (Figs <xref ref-type="fig" rid="F3">3</xref>, <xref ref-type="fig" rid="F4">4</xref>); New World species are more variable, sometimes without <abbrev xmlns:xlink="http://www.w3.org/1999/xlink" xlink:title="anterior median eye(s)" id="ABBRID0EEFBG" xlink:type="simple">AME</abbrev>, sometimes with elongate to worm-shaped abdomens. Most known species (except <italic><tp:taxon-name><tp:taxon-name-part taxon-name-part-type="genus" reg="Micropholcus">M.</tp:taxon-name-part><tp:taxon-name-part taxon-name-part-type="species" reg="bukidnon">bukidnon</tp:taxon-name-part></tp:taxon-name></italic> sp. nov.) with unique modified hair at tip of male palpal trochanter apophysis (Fig. <xref ref-type="fig" rid="F9">9A–D</xref>; see also <xref ref-type="bibr" rid="B19">Huber 2000</xref>: figs 105, 106; <xref ref-type="bibr" rid="B26">Huber and Wunderlich 2006</xref>: figs 4h, 8d; <xref ref-type="bibr" rid="B21">Huber 2011</xref>: fig. 95; <xref ref-type="bibr" rid="B28">Huber et al. 2014</xref>: figs 32, 57). Male chelicerae with frontal apophyses with modified hairs (Fig. <xref ref-type="fig" rid="F6">6</xref>), i.e., similar to putative sister genus <italic><tp:taxon-name><tp:taxon-name-part taxon-name-part-type="genus" reg="Cantikus">Cantikus</tp:taxon-name-part></tp:taxon-name></italic> Huber but different from other close relatives (<italic><tp:taxon-name><tp:taxon-name-part taxon-name-part-type="genus" reg="Leptopholcus">Leptopholcus</tp:taxon-name-part></tp:taxon-name></italic> Simon, <italic><tp:taxon-name><tp:taxon-name-part taxon-name-part-type="genus" reg="Pehrforsskalia">Pehrforsskalia</tp:taxon-name-part></tp:taxon-name></italic> Deeleman-Reinhold &amp; van Harten, and <italic><tp:taxon-name><tp:taxon-name-part taxon-name-part-type="genus" reg="Micromerys">Micromerys</tp:taxon-name-part></tp:taxon-name></italic> Bradley). Procursus and bulb morphology highly variable and not diagnostic at genus level (contra <xref ref-type="bibr" rid="B21">Huber 2011</xref>). Females not diagnosable morphologically at genus level (highly variable and similar to closely related genera).</p><fig id="F3" position="float" orientation="portrait"><object-id xmlns:xlink="http://www.w3.org/1999/xlink" content-type="doi" xlink:type="simple">10.3897/zookeys.1213.133178.figure3</object-id><object-id xmlns:xlink="http://www.w3.org/1999/xlink" content-type="arpha" xlink:type="simple">1B831904-D4A7-5887-8FD7-52FA5A84C675</object-id><label>Figure 3.</label><caption><p><italic><tp:taxon-name><tp:taxon-name-part taxon-name-part-type="genus" reg="Micropholcus">Micropholcus</tp:taxon-name-part></tp:taxon-name></italic> Deeleman-Reinhold &amp; Prinsen; live specimens from Saudi Arabia <bold>A</bold><italic><tp:taxon-name><tp:taxon-name-part taxon-name-part-type="genus" reg="Micropholcus">M.</tp:taxon-name-part><tp:taxon-name-part taxon-name-part-type="species" reg="dhahran">dhahran</tp:taxon-name-part></tp:taxon-name></italic> Huber, sp. nov., male from ‘Asir, W of Dhahran Al Janub <bold>B</bold><italic><tp:taxon-name><tp:taxon-name-part taxon-name-part-type="genus" reg="Micropholcus">M.</tp:taxon-name-part><tp:taxon-name-part taxon-name-part-type="species" reg="harajah">harajah</tp:taxon-name-part></tp:taxon-name></italic> Huber, sp. nov., female with egg-sac from ‘Asir, SE of Harajah <bold>C, D</bold><italic><tp:taxon-name><tp:taxon-name-part taxon-name-part-type="genus" reg="Micropholcus">M.</tp:taxon-name-part><tp:taxon-name-part taxon-name-part-type="species" reg="alfara">alfara</tp:taxon-name-part></tp:taxon-name></italic> Huber, sp. nov., male and female with egg-sac from ‘Asir, S of Al Fara <bold>E</bold><italic><tp:taxon-name><tp:taxon-name-part taxon-name-part-type="genus" reg="Micropholcus">M.</tp:taxon-name-part><tp:taxon-name-part taxon-name-part-type="species" reg="abha">abha</tp:taxon-name-part></tp:taxon-name></italic> Huber, sp. nov., male from ‘Asir, N of Abha <bold>F</bold><italic><tp:taxon-name><tp:taxon-name-part taxon-name-part-type="genus" reg="Micropholcus">M.</tp:taxon-name-part><tp:taxon-name-part taxon-name-part-type="species" reg="tanomah">tanomah</tp:taxon-name-part></tp:taxon-name></italic> Huber, sp. nov., male from ‘Asir, NW of Tanomah <bold>G</bold><italic><tp:taxon-name><tp:taxon-name-part taxon-name-part-type="genus" reg="Micropholcus">M.</tp:taxon-name-part><tp:taxon-name-part taxon-name-part-type="species" reg="bashayer">bashayer</tp:taxon-name-part></tp:taxon-name></italic> Huber, sp. nov., female with egg-sac from ‘Asir, NW of Al Bashayer <bold>H</bold><italic><tp:taxon-name><tp:taxon-name-part taxon-name-part-type="genus" reg="Micropholcus">M.</tp:taxon-name-part><tp:taxon-name-part taxon-name-part-type="species" reg="maysaan">maysaan</tp:taxon-name-part></tp:taxon-name></italic> Huber, sp. nov., male from Mecca, NW of Maysaan. Photographs BAH.</p></caption><graphic xmlns:xlink="http://www.w3.org/1999/xlink" xlink:href="zookeys-1213-095_article-133178__-g003.jpg" position="float" orientation="portrait" xlink:type="simple" id="oo_1141413.jpg"><uri content-type="original_file" xlink:type="simple">https://binary.pensoft.net/fig/1141413</uri></graphic></fig><fig id="F4" position="float" orientation="portrait"><object-id xmlns:xlink="http://www.w3.org/1999/xlink" content-type="doi" xlink:type="simple">10.3897/zookeys.1213.133178.figure4</object-id><object-id xmlns:xlink="http://www.w3.org/1999/xlink" content-type="arpha" xlink:type="simple">392B4B21-26DB-51C0-B1C9-C3BD3CC85BF9</object-id><label>Figure 4.</label><caption><p><italic><tp:taxon-name><tp:taxon-name-part taxon-name-part-type="genus" reg="Micropholcus">Micropholcus</tp:taxon-name-part></tp:taxon-name></italic> Deeleman-Reinhold &amp; Prinsen; live specimens from Oman, Morocco, and the Philippines <bold>A, B</bold><italic><tp:taxon-name><tp:taxon-name-part taxon-name-part-type="genus" reg="Micropholcus">M.</tp:taxon-name-part><tp:taxon-name-part taxon-name-part-type="species" reg="darbat">darbat</tp:taxon-name-part></tp:taxon-name></italic> Huber, sp. nov., male and female with egg-sac from Oman, Dhofar, near Qairoon Hairitti <bold>C</bold><italic><tp:taxon-name><tp:taxon-name-part taxon-name-part-type="genus" reg="Micropholcus">M.</tp:taxon-name-part><tp:taxon-name-part taxon-name-part-type="species" reg="shaat">shaat</tp:taxon-name-part></tp:taxon-name></italic> Huber, sp. nov., male from Oman, Dhofar, Shaat sinkhole <bold>D, E</bold><italic><tp:taxon-name><tp:taxon-name-part taxon-name-part-type="genus" reg="Micropholcus">M.</tp:taxon-name-part><tp:taxon-name-part taxon-name-part-type="species" reg="agadir">agadir</tp:taxon-name-part></tp:taxon-name></italic> (Huber), male and female with egg-sac from Morocco, Souss-Massa, Paradise Valley <bold>F</bold><italic><tp:taxon-name><tp:taxon-name-part taxon-name-part-type="genus" reg="Micropholcus">M.</tp:taxon-name-part><tp:taxon-name-part taxon-name-part-type="species" reg="ghar">ghar</tp:taxon-name-part></tp:taxon-name></italic> Huber, sp. nov., male from Morocco, Fès-Meknès, Kef El Ghar <bold>G</bold><italic><tp:taxon-name><tp:taxon-name-part taxon-name-part-type="genus" reg="Micropholcus">M.</tp:taxon-name-part><tp:taxon-name-part taxon-name-part-type="species" reg="khenifra">khenifra</tp:taxon-name-part></tp:taxon-name></italic> Huber, Lecigne &amp; Lips, sp. nov., male from Morocco, Béni Mellal-Khénifra, near Sidi Ben Daoud <bold>H</bold><italic><tp:taxon-name><tp:taxon-name-part taxon-name-part-type="genus" reg="Micropholcus">M.</tp:taxon-name-part><tp:taxon-name-part taxon-name-part-type="species" reg="bukidnon">bukidnon</tp:taxon-name-part></tp:taxon-name></italic> Huber, sp. nov., male from Philippines, Mindanao, Blue Water Cave. Photographs BAH.</p></caption><graphic xmlns:xlink="http://www.w3.org/1999/xlink" xlink:href="zookeys-1213-095_article-133178__-g004.jpg" position="float" orientation="portrait" xlink:type="simple" id="oo_1141414.jpg"><uri content-type="original_file" xlink:type="simple">https://binary.pensoft.net/fig/1141414</uri></graphic></fig></tp:treatment-sec><tp:treatment-sec sec-type="notes" id="SECID0E3NBG"><title>Note.</title><p>Most parts in this general section about <italic><tp:taxon-name><tp:taxon-name-part taxon-name-part-type="genus" reg="Micropholcus">Micropholcus</tp:taxon-name-part></tp:taxon-name></italic> refer to the entire genus. The following description is limited to Old World taxa because they are relatively homogeneous, while some New World species (in particular those on the Caribbean islands) are superficially extremely different from South American (in particular Brazilian) and Old World species.</p></tp:treatment-sec><tp:treatment-sec sec-type="description" id="SECID0EJOBG"><title>Description</title><p><bold>(Old World taxa). Male. <italic>Measurements</italic>.</bold> Total body length ~ 2.3–3.9. Carapace width 0.8–1.5. Diameter <abbrev xmlns:xlink="http://www.w3.org/1999/xlink" xlink:title="posterior median eye(s)" id="ABBRID0EUOBG" xlink:type="simple">PME</abbrev> 60–100 µm; diameter <abbrev xmlns:xlink="http://www.w3.org/1999/xlink" xlink:title="anterior median eye(s)" id="ABBRID0EYOBG" xlink:type="simple">AME</abbrev> usually 35–55 µm, in <italic><tp:taxon-name><tp:taxon-name-part taxon-name-part-type="genus" reg="Micropholcus">M.</tp:taxon-name-part><tp:taxon-name-part taxon-name-part-type="species" reg="bukidnon">bukidnon</tp:taxon-name-part></tp:taxon-name></italic> sp. nov. only 15 µm. Tibia 1 length 5.0–10.2. Tibia 1 <abbrev xmlns:xlink="http://www.w3.org/1999/xlink" xlink:title="length/diameter" id="ABBRID0EHPBG" xlink:type="simple">L/d</abbrev>: 57–85. Leg formula 1243. Diameters of leg femora (at half length) 80–150 µm, of leg tibiae 75–120 µm.</p><p><bold><italic>Colour</italic></bold> (in ethanol). Prosoma and legs pale ochre-yellow to grey, carapace with dark pattern, legs with darker patellae and tibia-metatarsus joints; abdomen ochre-grey to whitish, monochromous or with whitish marks. Live specimens (Figs <xref ref-type="fig" rid="F3">3</xref>, <xref ref-type="fig" rid="F4">4</xref>) similar in colour but slightly darker.</p><p><bold><italic>Body</italic>.</bold> Ocular area slightly raised (distinct in frontal view; Fig. <xref ref-type="fig" rid="F5">5</xref>). Carapace without thoracic groove. Clypeus unmodified. Sternum slightly wider than long, unmodified. Abdomen approximately twice as long as wide. Gonopore with four (rarely five) epiandrous spigots (Fig. <xref ref-type="fig" rid="F10">10</xref>; see also <xref ref-type="bibr" rid="B19">Huber 2000</xref>: fig. 123; <xref ref-type="bibr" rid="B21">Huber 2011</xref>: fig. 99). <abbrev xmlns:xlink="http://www.w3.org/1999/xlink" xlink:title="anterior lateral spinneret(s)" id="ABBRID0ERQBG" xlink:type="simple">ALS</abbrev> with one strongly widened spigot, one long pointed spigot, and six cylindrical spigots (Fig. <xref ref-type="fig" rid="F9">9</xref>; see also <xref ref-type="bibr" rid="B19">Huber 2000</xref>: figs 158, 159; <xref ref-type="bibr" rid="B21">Huber 2011</xref>: fig. 100); <abbrev xmlns:xlink="http://www.w3.org/1999/xlink" xlink:title="posterior median spinneret(s)" id="ABBRID0EBRBG" xlink:type="simple">PMS</abbrev> with two conical spigots; <abbrev xmlns:xlink="http://www.w3.org/1999/xlink" xlink:title="posterior lateral spinnerets" id="ABBRID0EFRBG" xlink:type="simple">PLS</abbrev> without spigots.</p><fig id="F5" position="float" orientation="portrait"><object-id xmlns:xlink="http://www.w3.org/1999/xlink" content-type="doi" xlink:type="simple">10.3897/zookeys.1213.133178.figure5</object-id><object-id xmlns:xlink="http://www.w3.org/1999/xlink" content-type="arpha" xlink:type="simple">487EA061-C7EB-5BA1-9C74-8A67FAF14AD7</object-id><label>Figure 5.</label><caption><p><italic><tp:taxon-name><tp:taxon-name-part taxon-name-part-type="genus" reg="Micropholcus">Micropholcus</tp:taxon-name-part></tp:taxon-name></italic> Deeleman-Reinhold &amp; Prinsen; SEM images of prosomata (frontal views) and tips of female palps (dorsal views) <bold>A</bold><italic><tp:taxon-name><tp:taxon-name-part taxon-name-part-type="genus" reg="Micropholcus">M.</tp:taxon-name-part><tp:taxon-name-part taxon-name-part-type="species" reg="tanomah">tanomah</tp:taxon-name-part></tp:taxon-name></italic> Huber, sp. nov.; female <bold>B</bold><italic><tp:taxon-name><tp:taxon-name-part taxon-name-part-type="genus" reg="Micropholcus">M.</tp:taxon-name-part><tp:taxon-name-part taxon-name-part-type="species" reg="darbat">darbat</tp:taxon-name-part></tp:taxon-name></italic> Huber, sp. nov.; male <bold>C, D</bold><italic><tp:taxon-name><tp:taxon-name-part taxon-name-part-type="genus" reg="Micropholcus">M.</tp:taxon-name-part><tp:taxon-name-part taxon-name-part-type="species" reg="ghar">ghar</tp:taxon-name-part></tp:taxon-name></italic> Huber, sp. nov.; male and female <bold>E, F</bold><italic><tp:taxon-name><tp:taxon-name-part taxon-name-part-type="genus" reg="Micropholcus">M.</tp:taxon-name-part><tp:taxon-name-part taxon-name-part-type="species" reg="bukidnon">bukidnon</tp:taxon-name-part></tp:taxon-name></italic> Huber, sp. nov.; male and female; note small <abbrev xmlns:xlink="http://www.w3.org/1999/xlink" xlink:title="anterior median eye(s)" id="ABBRID0EMTBG" xlink:type="simple">AME</abbrev><bold>G</bold><italic><tp:taxon-name><tp:taxon-name-part taxon-name-part-type="genus" reg="Micropholcus">M.</tp:taxon-name-part><tp:taxon-name-part taxon-name-part-type="species" reg="tanomah">tanomah</tp:taxon-name-part></tp:taxon-name></italic> Huber, sp. nov., left palp <bold>H</bold><italic><tp:taxon-name><tp:taxon-name-part taxon-name-part-type="genus" reg="Micropholcus">M.</tp:taxon-name-part><tp:taxon-name-part taxon-name-part-type="species" reg="ghar">ghar</tp:taxon-name-part></tp:taxon-name></italic> Huber, sp. nov., right palp. Scale bars: 100 µm (<bold>A–D</bold>); 200 µm (<bold>E, F</bold>); 10 µm (<bold>G, H</bold>).</p></caption><graphic xmlns:xlink="http://www.w3.org/1999/xlink" xlink:href="zookeys-1213-095_article-133178__-g005.jpg" position="float" orientation="portrait" xlink:type="simple" id="oo_1141415.jpg"><uri content-type="original_file" xlink:type="simple">https://binary.pensoft.net/fig/1141415</uri></graphic></fig><p><bold><italic>Chelicerae</italic>.</bold> Chelicerae with pair of strong frontal apophyses provided with conical or globular, strongly sculptured modified hairs (Fig. <xref ref-type="fig" rid="F6">6</xref>; see also <xref ref-type="bibr" rid="B21">Huber 2011</xref>: fig. 98), usually with one or two pairs of proximal processes; without stridulatory files.</p><fig id="F6" position="float" orientation="portrait"><object-id xmlns:xlink="http://www.w3.org/1999/xlink" content-type="doi" xlink:type="simple">10.3897/zookeys.1213.133178.figure6</object-id><object-id xmlns:xlink="http://www.w3.org/1999/xlink" content-type="arpha" xlink:type="simple">5A1128BA-627C-540B-AFD5-E8776BF5C1E4</object-id><label>Figure 6.</label><caption><p><italic><tp:taxon-name><tp:taxon-name-part taxon-name-part-type="genus" reg="Micropholcus">Micropholcus</tp:taxon-name-part></tp:taxon-name></italic> Deeleman-Reinhold &amp; Prinsen; SEM images of male chelicerae: distal apophyses with modified hairs and total view (<bold>D</bold>) <bold>A, B</bold><italic><tp:taxon-name><tp:taxon-name-part taxon-name-part-type="genus" reg="Micropholcus">M.</tp:taxon-name-part><tp:taxon-name-part taxon-name-part-type="species" reg="alfara">alfara</tp:taxon-name-part></tp:taxon-name></italic> Huber sp. nov. <bold>C</bold><italic><tp:taxon-name><tp:taxon-name-part taxon-name-part-type="genus" reg="Micropholcus">M.</tp:taxon-name-part><tp:taxon-name-part taxon-name-part-type="species" reg="tanomah">tanomah</tp:taxon-name-part></tp:taxon-name></italic> Huber, sp. nov. <bold>D, E</bold><italic><tp:taxon-name><tp:taxon-name-part taxon-name-part-type="genus" reg="Micropholcus">M.</tp:taxon-name-part><tp:taxon-name-part taxon-name-part-type="species" reg="darbat">darbat</tp:taxon-name-part></tp:taxon-name></italic> Huber, sp. nov. <bold>F, G</bold><italic><tp:taxon-name><tp:taxon-name-part taxon-name-part-type="genus" reg="Micropholcus">M.</tp:taxon-name-part><tp:taxon-name-part taxon-name-part-type="species" reg="ghar">ghar</tp:taxon-name-part></tp:taxon-name></italic> Huber, sp. nov. <bold>H</bold><italic><tp:taxon-name><tp:taxon-name-part taxon-name-part-type="genus" reg="Micropholcus">M.</tp:taxon-name-part><tp:taxon-name-part taxon-name-part-type="species" reg="bukidnon">bukidnon</tp:taxon-name-part></tp:taxon-name></italic> Huber, sp. nov. Scale bars: 10 µm (<bold>A–C, F–H</bold>); 100 µm (<bold>D</bold>); 2 µm (<bold>E</bold>).</p></caption><graphic xmlns:xlink="http://www.w3.org/1999/xlink" xlink:href="zookeys-1213-095_article-133178__-g006.jpg" position="float" orientation="portrait" xlink:type="simple" id="oo_1141416.jpg"><uri content-type="original_file" xlink:type="simple">https://binary.pensoft.net/fig/1141416</uri></graphic></fig><p><bold><italic>Palps</italic>.</bold> Palpal coxa unmodified. Trochanter with retrolateral-ventral apophysis usually with distinctive modified (short cylindrical) hair at tip (Fig. <xref ref-type="fig" rid="F9">9A–D</xref>), modified hair absent in <italic><tp:taxon-name><tp:taxon-name-part taxon-name-part-type="genus" reg="Micropholcus">M.</tp:taxon-name-part><tp:taxon-name-part taxon-name-part-type="species" reg="bukidnon">bukidnon</tp:taxon-name-part></tp:taxon-name></italic> sp. nov. Femur variable in shape, often with rounded processes (usually ventrally and retrolaterally, sometimes also dorsally). Femur-patella joints shifted towards prolateral side. Tibia larger than femur, with two trichobothria. Tibia-tarsus joints shifted towards retrolateral side. Palpal tarsus with large capsulate tarsal organ (Fig. <xref ref-type="fig" rid="F11">11H, I</xref>; see also <xref ref-type="bibr" rid="B21">Huber 2011</xref>: fig. 97), outer diameter 30–35 µm, diameter of opening 15–20 µm; more open (almost exposed) in <italic><tp:taxon-name><tp:taxon-name-part taxon-name-part-type="genus" reg="Micropholcus">M.</tp:taxon-name-part><tp:taxon-name-part taxon-name-part-type="species" reg="bukidnon">bukidnon</tp:taxon-name-part></tp:taxon-name></italic> sp. nov. (Fig. <xref ref-type="fig" rid="F11">11J</xref>). Procursus complex, often with distinct dorsal hinged process (e.g., Figs <xref ref-type="fig" rid="F16">16C</xref>, <xref ref-type="fig" rid="F43">43C</xref>, <xref ref-type="fig" rid="F52">52C</xref>), in most species with transparent prolateral membranous flap densely set with teeth (Figs <xref ref-type="fig" rid="F7">7A, D</xref>, <xref ref-type="fig" rid="F8">8B</xref>). Genital bulb with distinct proximal sclerite connecting to tarsus, membranous or partly sclerotised embolus, and variably complex set of sclerotised apophyses, sometimes likely homologues of the <italic><tp:taxon-name><tp:taxon-name-part taxon-name-part-type="genus" reg="Pholcus">Pholcus</tp:taxon-name-part></tp:taxon-name></italic> ‘appendix’ and ‘uncus’, sometimes of uncertain homology (Figs <xref ref-type="fig" rid="F7">7B, F</xref>, <xref ref-type="fig" rid="F8">8C, E, F, H</xref>).</p><fig id="F7" position="float" orientation="portrait"><object-id xmlns:xlink="http://www.w3.org/1999/xlink" content-type="doi" xlink:type="simple">10.3897/zookeys.1213.133178.figure7</object-id><object-id xmlns:xlink="http://www.w3.org/1999/xlink" content-type="arpha" xlink:type="simple">511ABB71-70F5-5E7D-922D-7D65E2C38B61</object-id><label>Figure 7.</label><caption><p><italic><tp:taxon-name><tp:taxon-name-part taxon-name-part-type="genus" reg="Micropholcus">Micropholcus</tp:taxon-name-part></tp:taxon-name></italic> Deeleman-Reinhold &amp; Prinsen; SEM images of male palpal structures <bold>A, B</bold><italic><tp:taxon-name><tp:taxon-name-part taxon-name-part-type="genus" reg="Micropholcus">M.</tp:taxon-name-part><tp:taxon-name-part taxon-name-part-type="species" reg="alfara">alfara</tp:taxon-name-part></tp:taxon-name></italic> Huber, sp. nov.; prolateral membranous flap on left procursus and right bulbal processes, prolateral view <bold>C, D</bold><italic><tp:taxon-name><tp:taxon-name-part taxon-name-part-type="genus" reg="Micropholcus">M.</tp:taxon-name-part><tp:taxon-name-part taxon-name-part-type="species" reg="tanomah">tanomah</tp:taxon-name-part></tp:taxon-name></italic> Huber, sp. nov., tip of left procursus and prolateral membranous flap on left procursus <bold>E</bold><italic><tp:taxon-name><tp:taxon-name-part taxon-name-part-type="genus" reg="Micropholcus">M.</tp:taxon-name-part><tp:taxon-name-part taxon-name-part-type="species" reg="tanomah">tanomah</tp:taxon-name-part></tp:taxon-name></italic> Huber, sp. nov., left procursus, dorsal view (bold arrow points at tip of procursus) <bold>F, G</bold><italic><tp:taxon-name><tp:taxon-name-part taxon-name-part-type="genus" reg="Micropholcus">M.</tp:taxon-name-part><tp:taxon-name-part taxon-name-part-type="species" reg="tanomah">tanomah</tp:taxon-name-part></tp:taxon-name></italic> Huber, sp. nov., left bulbal processes, prolateral view, and embolus of same palp in slightly more distal view <bold>H</bold><italic><tp:taxon-name><tp:taxon-name-part taxon-name-part-type="genus" reg="Micropholcus">M.</tp:taxon-name-part><tp:taxon-name-part taxon-name-part-type="species" reg="darbat">darbat</tp:taxon-name-part></tp:taxon-name></italic> Huber, sp. nov., left procursus, retrolateral view. Abbreviations: b, genital bulb; e, embolus; hp, dorsal hinged process; mf, membranous prolateral flap; rr, retrolateral ridge; ta, tarsus; tm, transparent membrane. Scale bars: 10 µm (<bold>A</bold>); 100 µm (<bold>B, E, F, H</bold>); 20 µm (<bold>C, D, G</bold>).</p></caption><graphic xmlns:xlink="http://www.w3.org/1999/xlink" xlink:href="zookeys-1213-095_article-133178__-g007.jpg" position="float" orientation="portrait" xlink:type="simple" id="oo_1141417.jpg"><uri content-type="original_file" xlink:type="simple">https://binary.pensoft.net/fig/1141417</uri></graphic></fig><fig id="F8" position="float" orientation="portrait"><object-id xmlns:xlink="http://www.w3.org/1999/xlink" content-type="doi" xlink:type="simple">10.3897/zookeys.1213.133178.figure8</object-id><object-id xmlns:xlink="http://www.w3.org/1999/xlink" content-type="arpha" xlink:type="simple">F4392161-975D-5DC9-B4FC-08139F6485F0</object-id><label>Figure 8.</label><caption><p><italic><tp:taxon-name><tp:taxon-name-part taxon-name-part-type="genus" reg="Micropholcus">Micropholcus</tp:taxon-name-part></tp:taxon-name></italic> Deeleman-Reinhold &amp; Prinsen; SEM images of male palpal structures <bold>A, B</bold><italic><tp:taxon-name><tp:taxon-name-part taxon-name-part-type="genus" reg="Micropholcus">M.</tp:taxon-name-part><tp:taxon-name-part taxon-name-part-type="species" reg="darbat">darbat</tp:taxon-name-part></tp:taxon-name></italic> Huber, sp. nov.; right bulb and procursus, prolateral view (bold arrow in A points at trochanter apophysis), and prolateral membranous flap of procursus at higher magnification <bold>C</bold><italic><tp:taxon-name><tp:taxon-name-part taxon-name-part-type="genus" reg="Micropholcus">M.</tp:taxon-name-part><tp:taxon-name-part taxon-name-part-type="species" reg="darbat">darbat</tp:taxon-name-part></tp:taxon-name></italic> Huber, sp. nov., left bulbal processes <bold>D</bold><italic><tp:taxon-name><tp:taxon-name-part taxon-name-part-type="genus" reg="Micropholcus">M.</tp:taxon-name-part><tp:taxon-name-part taxon-name-part-type="species" reg="ghar">ghar</tp:taxon-name-part></tp:taxon-name></italic> Huber, sp. nov., left procursus, retrolateral view <bold>E, F</bold><italic><tp:taxon-name><tp:taxon-name-part taxon-name-part-type="genus" reg="Micropholcus">M.</tp:taxon-name-part><tp:taxon-name-part taxon-name-part-type="species" reg="ghar">ghar</tp:taxon-name-part></tp:taxon-name></italic> Huber, sp. nov., right bulbal processes, prolateral and prolateral-ventral views <bold>G</bold><italic><tp:taxon-name><tp:taxon-name-part taxon-name-part-type="genus" reg="Micropholcus">M.</tp:taxon-name-part><tp:taxon-name-part taxon-name-part-type="species" reg="bukidnon">bukidnon</tp:taxon-name-part></tp:taxon-name></italic> Huber, sp. nov., left procursus, prolateral-distal view <bold>H</bold><italic><tp:taxon-name><tp:taxon-name-part taxon-name-part-type="genus" reg="Micropholcus">M.</tp:taxon-name-part><tp:taxon-name-part taxon-name-part-type="species" reg="bukidnon">bukidnon</tp:taxon-name-part></tp:taxon-name></italic> Huber, sp. nov., left bulbal processes, prolateral distal view. Abbreviations: a, putative appendix; b, genital bulb; e, embolus; hp, dorsal hinged process; mf, membranous prolateral flap; pr, procursus; ta, tarsus; u, putative uncus. Scale bars: 100 µm (<bold>A, D–H</bold>); 10 µm (<bold>B</bold>); 20 µm (<bold>C</bold>).</p></caption><graphic xmlns:xlink="http://www.w3.org/1999/xlink" xlink:href="zookeys-1213-095_article-133178__-g008.jpg" position="float" orientation="portrait" xlink:type="simple" id="oo_1141418.jpg"><uri content-type="original_file" xlink:type="simple">https://binary.pensoft.net/fig/1141418</uri></graphic></fig><fig id="F9" position="float" orientation="portrait"><object-id xmlns:xlink="http://www.w3.org/1999/xlink" content-type="doi" xlink:type="simple">10.3897/zookeys.1213.133178.figure9</object-id><object-id xmlns:xlink="http://www.w3.org/1999/xlink" content-type="arpha" xlink:type="simple">2F7E9F26-79D1-5474-B0AB-89F379AE8041</object-id><label>Figure 9.</label><caption><p><italic><tp:taxon-name><tp:taxon-name-part taxon-name-part-type="genus" reg="Micropholcus">Micropholcus</tp:taxon-name-part></tp:taxon-name></italic> Deeleman-Reinhold &amp; Prinsen; SEM images of male palpal trochanter tips and of spinnerets <bold>A</bold><italic><tp:taxon-name><tp:taxon-name-part taxon-name-part-type="genus" reg="Micropholcus">M.</tp:taxon-name-part><tp:taxon-name-part taxon-name-part-type="species" reg="alfara">alfara</tp:taxon-name-part></tp:taxon-name></italic> Huber, sp. nov. <bold>B</bold><italic><tp:taxon-name><tp:taxon-name-part taxon-name-part-type="genus" reg="Micropholcus">M.</tp:taxon-name-part><tp:taxon-name-part taxon-name-part-type="species" reg="tanomah">tanomah</tp:taxon-name-part></tp:taxon-name></italic> Huber, sp. nov. <bold>C</bold><italic><tp:taxon-name><tp:taxon-name-part taxon-name-part-type="genus" reg="Micropholcus">M.</tp:taxon-name-part><tp:taxon-name-part taxon-name-part-type="species" reg="darbat">darbat</tp:taxon-name-part></tp:taxon-name></italic> Huber, sp. nov. <bold>D</bold><italic><tp:taxon-name><tp:taxon-name-part taxon-name-part-type="genus" reg="Micropholcus">M.</tp:taxon-name-part><tp:taxon-name-part taxon-name-part-type="species" reg="ghar">ghar</tp:taxon-name-part></tp:taxon-name></italic> Huber, sp. nov. <bold>E</bold><italic><tp:taxon-name><tp:taxon-name-part taxon-name-part-type="genus" reg="Micropholcus">M.</tp:taxon-name-part><tp:taxon-name-part taxon-name-part-type="species" reg="bukidnon">bukidnon</tp:taxon-name-part></tp:taxon-name></italic> Huber, sp. nov. <bold>F, G</bold><italic><tp:taxon-name><tp:taxon-name-part taxon-name-part-type="genus" reg="Micropholcus">M.</tp:taxon-name-part><tp:taxon-name-part taxon-name-part-type="species" reg="tanomah">tanomah</tp:taxon-name-part></tp:taxon-name></italic> Huber, sp. nov., male <abbrev xmlns:xlink="http://www.w3.org/1999/xlink" xlink:title="anterior lateral spinneret(s)" id="ABBRID0ESDAI" xlink:type="simple">ALS</abbrev>, and male spinnerets and anal cone (asterisk) <bold>H, I</bold><italic><tp:taxon-name><tp:taxon-name-part taxon-name-part-type="genus" reg="Micropholcus">M.</tp:taxon-name-part><tp:taxon-name-part taxon-name-part-type="species" reg="ghar">ghar</tp:taxon-name-part></tp:taxon-name></italic> Huber, sp. nov., male <abbrev xmlns:xlink="http://www.w3.org/1999/xlink" xlink:title="anterior lateral spinneret(s)" id="ABBRID0EDEAI" xlink:type="simple">ALS</abbrev> and male spinnerets <bold>J</bold><italic><tp:taxon-name><tp:taxon-name-part taxon-name-part-type="genus" reg="Micropholcus">M.</tp:taxon-name-part><tp:taxon-name-part taxon-name-part-type="species" reg="bukidnon">bukidnon</tp:taxon-name-part></tp:taxon-name></italic> Huber, sp. nov., male <abbrev xmlns:xlink="http://www.w3.org/1999/xlink" xlink:title="anterior lateral spinneret(s)" id="ABBRID0EUEAI" xlink:type="simple">ALS</abbrev>. Scale bars: 10 µm (<bold>A–F, H, J</bold>), 100 µm (<bold>G</bold>), 20 µm (<bold>I</bold>).</p></caption><graphic xmlns:xlink="http://www.w3.org/1999/xlink" xlink:href="zookeys-1213-095_article-133178__-g009.jpg" position="float" orientation="portrait" xlink:type="simple" id="oo_1141419.jpg"><uri content-type="original_file" xlink:type="simple">https://binary.pensoft.net/fig/1141419</uri></graphic></fig><p><bold><italic>Legs</italic>.</bold> Without spines and curved hairs. Without slender metatarsal hairs (cf. <xref ref-type="bibr" rid="B31">Huber et al. 2023a</xref>). Without sexually dimorphic short vertical hairs. Chemoreceptive hairs ~ 20–25 µm long, with few side branches (Fig. <xref ref-type="fig" rid="F12">12A, H</xref>), mostly near leg tips. Retrolateral trichobothrium of tibia 1 at 5–10% of tibia length. Prolateral trichobothrium absent on tibia 1, present on tibiae 2–4. Base of trichobothria evenly rounded, without proximal ridge (cf. Fig. <xref ref-type="fig" rid="F11">11D</xref>). Legs with roundish cuticular plates (Fig. <xref ref-type="fig" rid="F12">12E</xref>; diameter ~ 6–8 µm) and rimmed pores (Fig. <xref ref-type="fig" rid="F12">12B</xref>; outer diameter 2 µm, diameter of opening 0.2 µm) apparently on all leg segments. Tarsus 1 with ~ 20–30 pseudosegments, distally usually fairly distinct. Leg tarsal organs capsulate (Figs <xref ref-type="fig" rid="F11">11E–G</xref>, <xref ref-type="fig" rid="F12">12F</xref>; diameter 12–17 µm, diameter of opening 5–7 µm). Tarsus 4 with single row of comb-hairs on prolateral side (Fig. <xref ref-type="fig" rid="F12">12G, H</xref>; see also <xref ref-type="bibr" rid="B21">Huber 2011</xref>: fig. 96). Main tarsal claws with ~ 10 teeth (Fig. <xref ref-type="fig" rid="F12">12 C, D</xref>).</p><fig id="F10" position="float" orientation="portrait"><object-id xmlns:xlink="http://www.w3.org/1999/xlink" content-type="doi" xlink:type="simple">10.3897/zookeys.1213.133178.figure10</object-id><object-id xmlns:xlink="http://www.w3.org/1999/xlink" content-type="arpha" xlink:type="simple">80F749E8-1B7C-596C-BBAE-7B8C8B3636CF</object-id><label>Figure 10.</label><caption><p><italic><tp:taxon-name><tp:taxon-name-part taxon-name-part-type="genus" reg="Micropholcus">Micropholcus</tp:taxon-name-part></tp:taxon-name></italic> Deeleman-Reinhold &amp; Prinsen; SEM images of male gonopores with epiandrous spigots and of female epigyna <bold>A, B</bold><italic><tp:taxon-name><tp:taxon-name-part taxon-name-part-type="genus" reg="Micropholcus">M.</tp:taxon-name-part><tp:taxon-name-part taxon-name-part-type="species" reg="tanomah">tanomah</tp:taxon-name-part></tp:taxon-name></italic> Huber, sp. nov. <bold>C, D</bold><italic><tp:taxon-name><tp:taxon-name-part taxon-name-part-type="genus" reg="Micropholcus">M.</tp:taxon-name-part><tp:taxon-name-part taxon-name-part-type="species" reg="darbat">darbat</tp:taxon-name-part></tp:taxon-name></italic> Huber, sp. nov. <bold>E, F</bold><italic><tp:taxon-name><tp:taxon-name-part taxon-name-part-type="genus" reg="Micropholcus">M.</tp:taxon-name-part><tp:taxon-name-part taxon-name-part-type="species" reg="ghar">ghar</tp:taxon-name-part></tp:taxon-name></italic> Huber, sp. nov. <bold>G, H</bold><italic><tp:taxon-name><tp:taxon-name-part taxon-name-part-type="genus" reg="Micropholcus">M.</tp:taxon-name-part><tp:taxon-name-part taxon-name-part-type="species" reg="bukidnon">bukidnon</tp:taxon-name-part></tp:taxon-name></italic> Huber, sp. nov. Abbreviations: aep, anterior epigynal plate; k, epigynal ‘knob’; pep, posterior epigynal plate. Scale bars: 10 µm (<bold>A, G</bold>); 100 µm (<bold>B, D, F, H</bold>); 20 µm (<bold>C, E</bold>).</p></caption><graphic xmlns:xlink="http://www.w3.org/1999/xlink" xlink:href="zookeys-1213-095_article-133178__-g010.jpg" position="float" orientation="portrait" xlink:type="simple" id="oo_1141420.jpg"><uri content-type="original_file" xlink:type="simple">https://binary.pensoft.net/fig/1141420</uri></graphic></fig><fig id="F11" position="float" orientation="portrait"><object-id xmlns:xlink="http://www.w3.org/1999/xlink" content-type="doi" xlink:type="simple">10.3897/zookeys.1213.133178.figure11</object-id><object-id xmlns:xlink="http://www.w3.org/1999/xlink" content-type="arpha" xlink:type="simple">F0A9C633-B74D-57E4-9F2F-E2567A7F0496</object-id><label>Figure 11.</label><caption><p><italic><tp:taxon-name><tp:taxon-name-part taxon-name-part-type="genus" reg="Micropholcus">Micropholcus</tp:taxon-name-part></tp:taxon-name></italic> Deeleman-Reinhold &amp; Prinsen; SEM images of epigynal knobs (<bold>A–C</bold>), trichobothria (<bold>D</bold>), and tarsal organs (<bold>E–J</bold>) <bold>A</bold><italic><tp:taxon-name><tp:taxon-name-part taxon-name-part-type="genus" reg="Micropholcus">M.</tp:taxon-name-part><tp:taxon-name-part taxon-name-part-type="species" reg="tanomah">tanomah</tp:taxon-name-part></tp:taxon-name></italic> Huber, sp. nov. <bold>B</bold><italic><tp:taxon-name><tp:taxon-name-part taxon-name-part-type="genus" reg="Micropholcus">M.</tp:taxon-name-part><tp:taxon-name-part taxon-name-part-type="species" reg="darbat">darbat</tp:taxon-name-part></tp:taxon-name></italic> Huber, sp. nov. <bold>C</bold><italic><tp:taxon-name><tp:taxon-name-part taxon-name-part-type="genus" reg="Micropholcus">M.</tp:taxon-name-part><tp:taxon-name-part taxon-name-part-type="species" reg="ghar">ghar</tp:taxon-name-part></tp:taxon-name></italic> Huber, sp. nov. <bold>D</bold><italic><tp:taxon-name><tp:taxon-name-part taxon-name-part-type="genus" reg="Micropholcus">M.</tp:taxon-name-part><tp:taxon-name-part taxon-name-part-type="species" reg="alfara">alfara</tp:taxon-name-part></tp:taxon-name></italic> Huber, sp. nov., female left palpal tibia <bold>E</bold><italic><tp:taxon-name><tp:taxon-name-part taxon-name-part-type="genus" reg="Micropholcus">M.</tp:taxon-name-part><tp:taxon-name-part taxon-name-part-type="species" reg="alfara">alfara</tp:taxon-name-part></tp:taxon-name></italic> Huber, sp. nov., male right tarsus 2 <bold>F</bold><italic><tp:taxon-name><tp:taxon-name-part taxon-name-part-type="genus" reg="Micropholcus">M.</tp:taxon-name-part><tp:taxon-name-part taxon-name-part-type="species" reg="tanomah">tanomah</tp:taxon-name-part></tp:taxon-name></italic> Huber, sp. nov., female left tarsus 2 <bold>G, H</bold><italic><tp:taxon-name><tp:taxon-name-part taxon-name-part-type="genus" reg="Micropholcus">M.</tp:taxon-name-part><tp:taxon-name-part taxon-name-part-type="species" reg="darbat">darbat</tp:taxon-name-part></tp:taxon-name></italic> Huber, sp. nov., female right tarsus 2 and male palpal tarsus <bold>I</bold><italic><tp:taxon-name><tp:taxon-name-part taxon-name-part-type="genus" reg="Micropholcus">M.</tp:taxon-name-part><tp:taxon-name-part taxon-name-part-type="species" reg="ghar">ghar</tp:taxon-name-part></tp:taxon-name></italic> Huber, sp. nov., male palpal tarsus <bold>J</bold><italic><tp:taxon-name><tp:taxon-name-part taxon-name-part-type="genus" reg="Micropholcus">M.</tp:taxon-name-part><tp:taxon-name-part taxon-name-part-type="species" reg="bukidnon">bukidnon</tp:taxon-name-part></tp:taxon-name></italic> Huber, sp. nov., male palpal tarsus. Scale bars: 20 µm (<bold>A</bold>); 10 µm (<bold>B–D, H–J</bold>); 2 µm (<bold>E–G</bold>).</p></caption><graphic xmlns:xlink="http://www.w3.org/1999/xlink" xlink:href="zookeys-1213-095_article-133178__-g011.jpg" position="float" orientation="portrait" xlink:type="simple" id="oo_1141421.jpg"><uri content-type="original_file" xlink:type="simple">https://binary.pensoft.net/fig/1141421</uri></graphic></fig><fig id="F12" position="float" orientation="portrait"><object-id xmlns:xlink="http://www.w3.org/1999/xlink" content-type="doi" xlink:type="simple">10.3897/zookeys.1213.133178.figure12</object-id><object-id xmlns:xlink="http://www.w3.org/1999/xlink" content-type="arpha" xlink:type="simple">A29D1DE9-72FC-5A59-BCCD-315052DE4CA7</object-id><label>Figure 12.</label><caption><p><italic><tp:taxon-name><tp:taxon-name-part taxon-name-part-type="genus" reg="Micropholcus">Micropholcus</tp:taxon-name-part></tp:taxon-name></italic> Deeleman-Reinhold &amp; Prinsen, SEM images of leg structures <bold>A</bold><italic><tp:taxon-name><tp:taxon-name-part taxon-name-part-type="genus" reg="Micropholcus">M.</tp:taxon-name-part><tp:taxon-name-part taxon-name-part-type="species" reg="tanomah">tanomah</tp:taxon-name-part></tp:taxon-name></italic> Huber, sp. nov., putative chemoreceptor <bold>B</bold><italic><tp:taxon-name><tp:taxon-name-part taxon-name-part-type="genus" reg="Micropholcus">M.</tp:taxon-name-part><tp:taxon-name-part taxon-name-part-type="species" reg="tanomah">tanomah</tp:taxon-name-part></tp:taxon-name></italic> Huber, sp. nov., rimmed pore (arrow) on left tarsus 3 <bold>C, D</bold><italic><tp:taxon-name><tp:taxon-name-part taxon-name-part-type="genus" reg="Micropholcus">M.</tp:taxon-name-part><tp:taxon-name-part taxon-name-part-type="species" reg="tanomah">tanomah</tp:taxon-name-part></tp:taxon-name></italic> Huber, sp. nov., tarsal claws of left legs 1 and 3 <bold>E</bold><italic><tp:taxon-name><tp:taxon-name-part taxon-name-part-type="genus" reg="Micropholcus">M.</tp:taxon-name-part><tp:taxon-name-part taxon-name-part-type="species" reg="ghar">ghar</tp:taxon-name-part></tp:taxon-name></italic> Huber, sp. nov., cuticular plate (arrow) and regular mechanoreceptor on right metatarsus 3 <bold>F</bold><italic><tp:taxon-name><tp:taxon-name-part taxon-name-part-type="genus" reg="Micropholcus">M.</tp:taxon-name-part><tp:taxon-name-part taxon-name-part-type="species" reg="ghar">ghar</tp:taxon-name-part></tp:taxon-name></italic> Huber, sp. nov., pseudosegmentation (and tarsal organ) of right tarsus 3 <bold>G</bold><italic><tp:taxon-name><tp:taxon-name-part taxon-name-part-type="genus" reg="Micropholcus">M.</tp:taxon-name-part><tp:taxon-name-part taxon-name-part-type="species" reg="ghar">ghar</tp:taxon-name-part></tp:taxon-name></italic> Huber, sp. nov., comb-hairs on male tarsus 4 <bold>H</bold><italic><tp:taxon-name><tp:taxon-name-part taxon-name-part-type="genus" reg="Micropholcus">M.</tp:taxon-name-part><tp:taxon-name-part taxon-name-part-type="species" reg="bukidnon">bukidnon</tp:taxon-name-part></tp:taxon-name></italic> Huber, sp. nov., comb-hairs on male tarsus 4. Scale bars: 2 µm (<bold>A</bold>); 1 µm (<bold>B</bold>); 20 µm (<bold>C</bold>); 10 µm (<bold>D–H</bold>).</p></caption><graphic xmlns:xlink="http://www.w3.org/1999/xlink" xlink:href="zookeys-1213-095_article-133178__-g012.jpg" position="float" orientation="portrait" xlink:type="simple" id="oo_1141422.jpg"><uri content-type="original_file" xlink:type="simple">https://binary.pensoft.net/fig/1141422</uri></graphic></fig><fig id="F13" position="float" orientation="portrait"><object-id xmlns:xlink="http://www.w3.org/1999/xlink" content-type="doi" xlink:type="simple">10.3897/zookeys.1213.133178.figure13</object-id><object-id xmlns:xlink="http://www.w3.org/1999/xlink" content-type="arpha" xlink:type="simple">961BF845-01EC-549A-BAF5-4865494E2863</object-id><label>Figure 13.</label><caption><p>Known distribution of <italic><tp:taxon-name><tp:taxon-name-part taxon-name-part-type="genus" reg="Micropholcus">Micropholcus</tp:taxon-name-part><tp:taxon-name-part taxon-name-part-type="species" reg="fauroti">fauroti</tp:taxon-name-part></tp:taxon-name></italic> (Simon) (<bold>A</bold>) and of Old World <italic><tp:taxon-name><tp:taxon-name-part taxon-name-part-type="genus" reg="Micropholcus">Micropholcus</tp:taxon-name-part></tp:taxon-name></italic> in Mindanao (<bold>B</bold>), on the Arabian Peninsula (<bold>C</bold>) and in Morocco (<bold>D</bold>).</p></caption><graphic xmlns:xlink="http://www.w3.org/1999/xlink" xlink:href="zookeys-1213-095_article-133178__-g013.jpg" position="float" orientation="portrait" xlink:type="simple" id="oo_1141423.jpg"><uri content-type="original_file" xlink:type="simple">https://binary.pensoft.net/fig/1141423</uri></graphic></fig><p><bold>Female.</bold> In general, very similar to males (Figs <xref ref-type="fig" rid="F3">3</xref>, <xref ref-type="fig" rid="F4">4</xref>). Legs slightly shorter than in males (male / female tibia 1 length: ~ 1.1–1.4, but sample sizes mostly small); tibia 1 length 4.3–9.1. Palpal tarsal organ smaller than in males (outer diameter: 18–25 µm, diameter of opening: 6–10 µm). Palpal tarsus ending distally in pointed tip and pair of strong dorsal hairs (Fig. <xref ref-type="fig" rid="F5">5G, H</xref>). Spinnerets, leg hairs, cuticular plates, rimmed pores, comb-hairs, leg tarsal organs, and tarsal claws as in male. Epigynum anterior plate usually weakly sclerotised, with rounded process (‘knob’; Fig. <xref ref-type="fig" rid="F11">11A–C</xref>) in varying position; posterior epigynal plate short and indistinct. Internal genitalia often complex, highly variable, with distinct pair of pore plates.</p></tp:treatment-sec><tp:treatment-sec sec-type="distribution" id="SECID0EHTAI"><title>Distribution.</title><p>The type species <italic><tp:taxon-name><tp:taxon-name-part taxon-name-part-type="genus" reg="Micropholcus">Micropholcus</tp:taxon-name-part><tp:taxon-name-part taxon-name-part-type="species" reg="fauroti">fauroti</tp:taxon-name-part></tp:taxon-name></italic> has attained a circumtropical distribution, with most records from between 25°S and 30°N (Fig. <xref ref-type="fig" rid="F5">5A</xref>).</p><p><italic><tp:taxon-name><tp:taxon-name-part taxon-name-part-type="genus" reg="Micropholcus">Micropholcus</tp:taxon-name-part></tp:taxon-name></italic> is one of only two <tp:taxon-name><tp:taxon-name-part taxon-name-part-type="family">Pholcidae</tp:taxon-name-part></tp:taxon-name> genera (together with <italic><tp:taxon-name><tp:taxon-name-part taxon-name-part-type="genus" reg="Pholcus">Pholcus</tp:taxon-name-part></tp:taxon-name></italic>) with autochthonous species in both the Old and New Worlds. New World species are mostly known from the Greater Antilles and from semi-arid regions in Brazil; the genus seems to be largely absent from the humid regions of the Amazon basin. Old World species are currently known from the Arabian Peninsula, Morocco, and the Philippines (Fig. <xref ref-type="fig" rid="F5">5B–D</xref>). Specimens have been collected from sea level to 2370 m. In Saudi Arabia, all new species described herein were collected above 1200 m. Several of the localities visited below 1000 m had suitable habitats but no <italic><tp:taxon-name><tp:taxon-name-part taxon-name-part-type="genus" reg="Micropholcus">Micropholcus</tp:taxon-name-part></tp:taxon-name></italic>.</p></tp:treatment-sec><tp:treatment-sec sec-type="natural history" id="SECID0E3UAI"><title>Natural history.</title><p>Old World <italic><tp:taxon-name><tp:taxon-name-part taxon-name-part-type="genus" reg="Micropholcus">Micropholcus</tp:taxon-name-part></tp:taxon-name></italic> seem to be very homogeneous with respect to their preferred microhabitats. Most species have been collected from rocks: in caves and at cave entrances, in small caverns of rock walls, and on the undersides of large boulders (Fig. <xref ref-type="fig" rid="F14">14</xref>). They share this type of microhabitat with most South American species, and with the majority of species of the putative sister genus (<italic><tp:taxon-name><tp:taxon-name-part taxon-name-part-type="genus" reg="Cantikus">Cantikus</tp:taxon-name-part></tp:taxon-name></italic>), suggesting that this might be the plesiomorphic microhabitat. The unusual microhabitat reported for <italic><tp:taxon-name><tp:taxon-name-part taxon-name-part-type="genus" reg="Micropholcus">M.</tp:taxon-name-part><tp:taxon-name-part taxon-name-part-type="species" reg="jacominae">jacominae</tp:taxon-name-part></tp:taxon-name></italic> (dry plant debris in an irrigated banana plantation) needs confirmation. The synanthropic <italic><tp:taxon-name><tp:taxon-name-part taxon-name-part-type="genus" reg="Micropholcus">M.</tp:taxon-name-part><tp:taxon-name-part taxon-name-part-type="species" reg="fauroti">fauroti</tp:taxon-name-part></tp:taxon-name></italic> is usually found in the upper corners and edges of rooms. Caribbean species have shifted to the undersides of leaves, probably explaining their significantly different general body shape and colour (see <xref ref-type="bibr" rid="B26">Huber and Wunderlich 2006</xref>; <xref ref-type="bibr" rid="B28">Huber et al. 2014</xref>).</p><fig id="F14" position="float" orientation="portrait"><object-id xmlns:xlink="http://www.w3.org/1999/xlink" content-type="doi" xlink:type="simple">10.3897/zookeys.1213.133178.figure14</object-id><object-id xmlns:xlink="http://www.w3.org/1999/xlink" content-type="arpha" xlink:type="simple">E74B2949-B7B7-5433-B625-C8AA25646E89</object-id><label>Figure 14.</label><caption><p>Typical habitats of <italic><tp:taxon-name><tp:taxon-name-part taxon-name-part-type="genus" reg="Micropholcus">Micropholcus</tp:taxon-name-part></tp:taxon-name></italic> Deeleman-Reinhold &amp; Prinsen in the Old World <bold>A</bold> Saudi Arabia, ‘Asir, SE of Harajah (type locality of <italic><tp:taxon-name><tp:taxon-name-part taxon-name-part-type="genus" reg="Micropholcus">M.</tp:taxon-name-part><tp:taxon-name-part taxon-name-part-type="species" reg="harajah">harajah</tp:taxon-name-part></tp:taxon-name></italic> Huber, sp. nov.) <bold>B</bold> Saudi Arabia, ‘Asir, S of Al Fara (type locality of <italic><tp:taxon-name><tp:taxon-name-part taxon-name-part-type="genus" reg="Micropholcus">M.</tp:taxon-name-part><tp:taxon-name-part taxon-name-part-type="species" reg="alfara">alfara</tp:taxon-name-part></tp:taxon-name></italic> Huber, sp. nov.) <bold>C</bold> Saudi Arabia, ‘Asir, N of Abha (type locality of <italic><tp:taxon-name><tp:taxon-name-part taxon-name-part-type="genus" reg="Micropholcus">M.</tp:taxon-name-part><tp:taxon-name-part taxon-name-part-type="species" reg="abha">abha</tp:taxon-name-part></tp:taxon-name></italic> Huber, sp. nov.) <bold>D</bold> Saudi Arabia, Mecca, NW of Maysaan (type locality of <italic><tp:taxon-name><tp:taxon-name-part taxon-name-part-type="genus" reg="Micropholcus">M.</tp:taxon-name-part><tp:taxon-name-part taxon-name-part-type="species" reg="maysaan">maysaan</tp:taxon-name-part></tp:taxon-name></italic> Huber, sp. nov.) <bold>E</bold> Oman, Dhofar, near Shaat sinkhole (type locality of <italic><tp:taxon-name><tp:taxon-name-part taxon-name-part-type="genus" reg="Micropholcus">M.</tp:taxon-name-part><tp:taxon-name-part taxon-name-part-type="species" reg="shaat">shaat</tp:taxon-name-part></tp:taxon-name></italic> Huber, sp. nov.) <bold>F</bold> Morocco, Fès-Meknès, Kef El Ghar (type locality of <italic><tp:taxon-name><tp:taxon-name-part taxon-name-part-type="genus" reg="Micropholcus">M.</tp:taxon-name-part><tp:taxon-name-part taxon-name-part-type="species" reg="ghar">ghar</tp:taxon-name-part></tp:taxon-name></italic> Huber, sp. nov.) <bold>G</bold> Morocco, Béni Mellal-Khénifra, Imi n’Ifri (<italic><tp:taxon-name><tp:taxon-name-part taxon-name-part-type="genus" reg="Micropholcus">M.</tp:taxon-name-part><tp:taxon-name-part taxon-name-part-type="species" reg="khenifra">khenifra</tp:taxon-name-part></tp:taxon-name></italic> Huber, Lecigne &amp; Lips, sp. nov.) <bold>H</bold> Philippines, Mindanao, Kabyaw Cave (<italic><tp:taxon-name><tp:taxon-name-part taxon-name-part-type="genus" reg="Micropholcus">M.</tp:taxon-name-part><tp:taxon-name-part taxon-name-part-type="species" reg="bukidnon">bukidnon</tp:taxon-name-part></tp:taxon-name></italic> Huber, sp. nov.). Photos BAH.</p></caption><graphic xmlns:xlink="http://www.w3.org/1999/xlink" xlink:href="zookeys-1213-095_article-133178__-g014.jpg" position="float" orientation="portrait" xlink:type="simple" id="oo_1141424.jpg"><uri content-type="original_file" xlink:type="simple">https://binary.pensoft.net/fig/1141424</uri></graphic></fig><p>Old World and Brazilian <italic><tp:taxon-name><tp:taxon-name-part taxon-name-part-type="genus" reg="Micropholcus">Micropholcus</tp:taxon-name-part></tp:taxon-name></italic> spiders build fine dome-shaped webs but during the day, most species (except those deeper in caves, e.g., <italic><tp:taxon-name><tp:taxon-name-part taxon-name-part-type="genus" reg="Micropholcus">M.</tp:taxon-name-part><tp:taxon-name-part taxon-name-part-type="species" reg="ghar">ghar</tp:taxon-name-part></tp:taxon-name></italic> sp. nov.) sit flat on the rock surface (Fig. <xref ref-type="fig" rid="F15">15</xref>). The webs of leaf-dwelling Caribbean species have not yet been described. Upon disturbance, the spiders show a range of reactions, from refusing to move, bouncing, walking or running away, to dropping out of the web. Egg sacs are round (in Caribbean species elongated), covered by a barely visible sparse layer of silk (Figs <xref ref-type="fig" rid="F3">3</xref>, <xref ref-type="fig" rid="F4">4</xref>), and contain up to ~ 35 eggs; egg diameters range from 0.54 to 0.71 mm. For more detailed observations on Brazilian species, see <xref ref-type="bibr" rid="B28">Huber et al. (2014)</xref>. For detailed life history data of <italic><tp:taxon-name><tp:taxon-name-part taxon-name-part-type="genus" reg="Micropholcus">M.</tp:taxon-name-part><tp:taxon-name-part taxon-name-part-type="species" reg="fauroti">fauroti</tp:taxon-name-part></tp:taxon-name></italic> under lab conditions see <xref ref-type="bibr" rid="B2">Ahmad and Abou-Setta (2017)</xref>. For anecdotal observations on further Old World species, see individual species descriptions below.</p><fig id="F15" position="float" orientation="portrait"><object-id xmlns:xlink="http://www.w3.org/1999/xlink" content-type="doi" xlink:type="simple">10.3897/zookeys.1213.133178.figure15</object-id><object-id xmlns:xlink="http://www.w3.org/1999/xlink" content-type="arpha" xlink:type="simple">3F506B7C-0B62-5A64-991D-FF4192E3BB2D</object-id><label>Figure 15.</label><caption><p>Section of cave ceiling (16 × 11 cm), showing nine adult specimens of <italic><tp:taxon-name><tp:taxon-name-part taxon-name-part-type="genus" reg="Micropholcus">M.</tp:taxon-name-part><tp:taxon-name-part taxon-name-part-type="species" reg="tanomah">tanomah</tp:taxon-name-part></tp:taxon-name></italic> Huber, sp. nov.; from NW of Tanomah, ‘Asir, Saudi Arabia.</p></caption><graphic xmlns:xlink="http://www.w3.org/1999/xlink" xlink:href="zookeys-1213-095_article-133178__-g015.jpg" position="float" orientation="portrait" xlink:type="simple" id="oo_1141425.jpg"><uri content-type="original_file" xlink:type="simple">https://binary.pensoft.net/fig/1141425</uri></graphic></fig></tp:treatment-sec><tp:treatment-sec sec-type="Relationships" id="SECID0EZ3AI"><title>Relationships.</title><p>The molecular analysis of <xref ref-type="bibr" rid="B12">Eberle et al. (2018)</xref> placed <italic><tp:taxon-name><tp:taxon-name-part taxon-name-part-type="genus" reg="Micropholcus">Micropholcus</tp:taxon-name-part></tp:taxon-name></italic> as sister to the South-East Asian genus <italic><tp:taxon-name><tp:taxon-name-part taxon-name-part-type="genus" reg="Cantikus">Cantikus</tp:taxon-name-part></tp:taxon-name></italic> Huber, 2018, within a clade that included three further Old World genera: <italic><tp:taxon-name><tp:taxon-name-part taxon-name-part-type="genus" reg="Leptopholcus">Leptopholcus</tp:taxon-name-part></tp:taxon-name></italic> Simon, 1893; <italic><tp:taxon-name><tp:taxon-name-part taxon-name-part-type="genus" reg="Pehrforsskalia">Pehrforsskalia</tp:taxon-name-part></tp:taxon-name></italic> Deeleman-Reinhold &amp; van Harten, 2001; and <italic><tp:taxon-name><tp:taxon-name-part taxon-name-part-type="genus" reg="Micromerys">Micromerys</tp:taxon-name-part></tp:taxon-name></italic> Bradley, 1877. That analysis included ten species of <italic><tp:taxon-name><tp:taxon-name-part taxon-name-part-type="genus" reg="Micropholcus">Micropholcus</tp:taxon-name-part></tp:taxon-name></italic>: the type species <italic><tp:taxon-name><tp:taxon-name-part taxon-name-part-type="genus" reg="Micropholcus">M.</tp:taxon-name-part><tp:taxon-name-part taxon-name-part-type="species" reg="fauroti">fauroti</tp:taxon-name-part></tp:taxon-name></italic>, two further Old World species (<italic><tp:taxon-name><tp:taxon-name-part taxon-name-part-type="genus" reg="Micropholcus">M.</tp:taxon-name-part><tp:taxon-name-part taxon-name-part-type="species" reg="agadir">agadir</tp:taxon-name-part></tp:taxon-name></italic> and <italic><tp:taxon-name><tp:taxon-name-part taxon-name-part-type="genus" reg="Micropholcus">M.</tp:taxon-name-part><tp:taxon-name-part taxon-name-part-type="species" reg="bukidnon">bukidnon</tp:taxon-name-part></tp:taxon-name></italic> sp. nov.) and seven New World species. The monophyly of the genus received maximum support. New World species were nested within a paraphyletic Old World group.</p><p>Our <abbrev xmlns:xlink="http://www.w3.org/1999/xlink" xlink:title="neighbor-joining" id="ABBRID0EQ6AI" xlink:type="simple">NJ</abbrev> tree (Fig. <xref ref-type="fig" rid="F1">1</xref>) is not expected to reliably reflect phylogenetic relationships. However, some clades that receive reasonable to high support are either congruent with the results of <xref ref-type="bibr" rid="B12">Eberle et al. (2018)</xref> (Caribbean clade) or include geographically neighbouring species: the Moroccan clade, the southern Saudi Arabian clade, and the northern Saudi Arabian clade. The latter two are also supported by several morphological similarities each, but it is not clear which of these are synapomorphies and which not. Thus, relationships within <italic><tp:taxon-name><tp:taxon-name-part taxon-name-part-type="genus" reg="Micropholcus">Micropholcus</tp:taxon-name-part></tp:taxon-name></italic> are largely unresolved and Fig. <xref ref-type="fig" rid="F1">1</xref> should not be misinterpreted in a phylogenetic context.</p></tp:treatment-sec><tp:treatment-sec sec-type="Composition" id="SECID0EHABI"><title>Composition.</title><p>The genus now includes 30 described species: the Dominican amber fossil <italic><tp:taxon-name><tp:taxon-name-part taxon-name-part-type="genus" reg="Micropholcus">M.</tp:taxon-name-part><tp:taxon-name-part taxon-name-part-type="species" reg="kiskeya">kiskeya</tp:taxon-name-part></tp:taxon-name></italic> (Huber &amp; Wunderlich, 2006) and 29 extant species. Of the latter, seven occur in South America, six on the Caribbean islands, and 16 in the Old World. All Old World species are treated below except for <italic><tp:taxon-name><tp:taxon-name-part taxon-name-part-type="genus" reg="Micropholcus">M.</tp:taxon-name-part><tp:taxon-name-part taxon-name-part-type="species" reg="tegulifer">tegulifer</tp:taxon-name-part></tp:taxon-name></italic> Barrientos, 2019 (a loan request was denied by the curator of arthropods, Museu de Ciències Naturals de Barcelona). Numerous undescribed New World species are available in collections, in particular from Brazil (L.S. Carvalho, pers. comm. 2 July 2020). At least one further undescribed species is known to occur in Morocco, represented by a single male specimen deposited in the Muséum d’histoire naturelle, Genève, Switzerland (“sp. Gen377” in Fig. <xref ref-type="fig" rid="F13">13D</xref>). It resembles <italic><tp:taxon-name><tp:taxon-name-part taxon-name-part-type="genus" reg="Micropholcus">M.</tp:taxon-name-part><tp:taxon-name-part taxon-name-part-type="species" reg="tegulifer">tegulifer</tp:taxon-name-part></tp:taxon-name></italic> but has a very different uncus. It originates from the Gorges du Dades area in the Drâa-Tafilalet Region, ~ <named-content xmlns:xlink="http://www.w3.org/1999/xlink" content-type="dwc:verbatimCoordinates" xlink:type="simple">31.535°N, 5.918°W</named-content>. Our molecular data indicate that the “<italic><tp:taxon-name><tp:taxon-name-part taxon-name-part-type="genus" reg="Pholcus">Pholcus</tp:taxon-name-part></tp:taxon-name></italic> sp.” CO1 barcode published in <xref ref-type="bibr" rid="B10">Dimitrov et al. (2008)</xref> is also from a <italic><tp:taxon-name><tp:taxon-name-part taxon-name-part-type="genus" reg="Micropholcus">Micropholcus</tp:taxon-name-part></tp:taxon-name></italic>, different from <italic><tp:taxon-name><tp:taxon-name-part taxon-name-part-type="genus" reg="Micropholcus">M.</tp:taxon-name-part><tp:taxon-name-part taxon-name-part-type="species" reg="agadir">agadir</tp:taxon-name-part></tp:taxon-name></italic>, <italic><tp:taxon-name><tp:taxon-name-part taxon-name-part-type="genus" reg="Micropholcus">M.</tp:taxon-name-part><tp:taxon-name-part taxon-name-part-type="species" reg="ghar">ghar</tp:taxon-name-part></tp:taxon-name></italic> sp. nov., and <italic><tp:taxon-name><tp:taxon-name-part taxon-name-part-type="genus" reg="Micropholcus">M.</tp:taxon-name-part><tp:taxon-name-part taxon-name-part-type="species" reg="khenifra">khenifra</tp:taxon-name-part></tp:taxon-name></italic> sp. nov. (Figs <xref ref-type="fig" rid="F1">1</xref>, <xref ref-type="fig" rid="F2">2</xref>). It could be <italic><tp:taxon-name><tp:taxon-name-part taxon-name-part-type="genus" reg="Micropholcus">M.</tp:taxon-name-part><tp:taxon-name-part taxon-name-part-type="species" reg="tegulifer">tegulifer</tp:taxon-name-part></tp:taxon-name></italic>, <italic><tp:taxon-name><tp:taxon-name-part taxon-name-part-type="genus" reg="Micropholcus">M.</tp:taxon-name-part></tp:taxon-name></italic> sp. Gen377, or a different new species. Its geographic origin cannot be reconstructed, and the only available (juvenile) specimen is lost (D. Dimitrov and C. Ribera, pers. comm. 20 Mar. and 19 Apr. 2024).</p></tp:treatment-sec><tp:treatment-sec><!--Section generated to contain objects referenced in tp:taxon-treatment.--><fig id="F16" position="float" orientation="portrait"><object-id xmlns:xlink="http://www.w3.org/1999/xlink" content-type="doi" xlink:type="simple">10.3897/zookeys.1213.133178.figure16</object-id><object-id xmlns:xlink="http://www.w3.org/1999/xlink" content-type="arpha" xlink:type="simple">B50C0A9E-59AE-50B3-B954-3A8025C3CCBC</object-id><label>Figure 16.</label><caption><p><italic><tp:taxon-name><tp:taxon-name-part taxon-name-part-type="genus" reg="Micropholcus">Micropholcus</tp:taxon-name-part><tp:taxon-name-part taxon-name-part-type="species" reg="fauroti">fauroti</tp:taxon-name-part></tp:taxon-name></italic> (Simon, 1887); male from Mexico, Nuevo León, Santiago (<named-content xmlns:xlink="http://www.w3.org/1999/xlink" content-type="dwc:institutional_code" xlink:title="Zoologisches Forschungsmuseum Alexander Koenig" xlink:href="http://grbio.org/institution/zoologisches-forschungsmuseum-alexander-koenig" xlink:type="simple">ZFMK</named-content> Ar 24655). Left palp in prolateral (<bold>A</bold>), dorsal (<bold>B</bold>), and retrolateral (<bold>C</bold>) views. Abbreviations: b, genital bulb; c, coxa; f, femur; hp, dorsal hinged process; pa, patella; pr, procursus; ta, tarsus; ti, tibia; tr, trochanter. Scale bar: 0.3 mm.</p></caption><graphic xmlns:xlink="http://www.w3.org/1999/xlink" xlink:href="zookeys-1213-095_article-133178__-g016.jpg" position="float" orientation="portrait" xlink:type="simple" id="oo_1141426.jpg"><uri content-type="original_file" xlink:type="simple">https://binary.pensoft.net/fig/1141426</uri></graphic></fig><fig id="F43" position="float" orientation="portrait"><object-id xmlns:xlink="http://www.w3.org/1999/xlink" content-type="doi" xlink:type="simple">10.3897/zookeys.1213.133178.figure43</object-id><object-id xmlns:xlink="http://www.w3.org/1999/xlink" content-type="arpha" xlink:type="simple">903BD4E1-FB29-5450-A9E9-E16FC87F24ED</object-id><label>Figure 43.</label><caption><p><italic><tp:taxon-name><tp:taxon-name-part taxon-name-part-type="genus" reg="Micropholcus">Micropholcus</tp:taxon-name-part><tp:taxon-name-part taxon-name-part-type="species" reg="bashayer">bashayer</tp:taxon-name-part></tp:taxon-name></italic> Huber, sp. nov.; male from Saudi Arabia, ‘Asir, NW of Al Bashayer (<named-content xmlns:xlink="http://www.w3.org/1999/xlink" content-type="dwc:institutional_code" xlink:title="Zoologisches Forschungsmuseum Alexander Koenig" xlink:href="http://grbio.org/institution/zoologisches-forschungsmuseum-alexander-koenig" xlink:type="simple">ZFMK</named-content> Ar 24665). Left palp in prolateral (<bold>A</bold>), dorsal (<bold>B</bold>), and retrolateral (<bold>C</bold>) views. Scale bar: 0.3 mm.</p></caption><graphic xmlns:xlink="http://www.w3.org/1999/xlink" xlink:href="zookeys-1213-095_article-133178__-g043.jpg" position="float" orientation="portrait" xlink:type="simple" id="oo_1141453.jpg"><uri content-type="original_file" xlink:type="simple">https://binary.pensoft.net/fig/1141453</uri></graphic></fig><fig id="F52" position="float" orientation="portrait"><object-id xmlns:xlink="http://www.w3.org/1999/xlink" content-type="doi" xlink:type="simple">10.3897/zookeys.1213.133178.figure52</object-id><object-id xmlns:xlink="http://www.w3.org/1999/xlink" content-type="arpha" xlink:type="simple">09231864-917A-5C4F-BEFA-A30B26B8BA12</object-id><label>Figure 52.</label><caption><p><italic><tp:taxon-name><tp:taxon-name-part taxon-name-part-type="genus" reg="Micropholcus">Micropholcus</tp:taxon-name-part><tp:taxon-name-part taxon-name-part-type="species" reg="darbat">darbat</tp:taxon-name-part></tp:taxon-name></italic> Huber, sp. nov.; male from Oman, Dhofar, Wadi Darbat (<named-content xmlns:xlink="http://www.w3.org/1999/xlink" content-type="dwc:institutional_code" xlink:title="Zoologisches Forschungsmuseum Alexander Koenig" xlink:href="http://grbio.org/institution/zoologisches-forschungsmuseum-alexander-koenig" xlink:type="simple">ZFMK</named-content> Ar 24672). Left palp in prolateral (<bold>A</bold>), dorsal (<bold>B</bold>), and retrolateral (<bold>C</bold>) views. Scale bar: 0.3 mm.</p></caption><graphic xmlns:xlink="http://www.w3.org/1999/xlink" xlink:href="zookeys-1213-095_article-133178__-g052.jpg" position="float" orientation="portrait" xlink:type="simple" id="oo_1141462.jpg"><uri content-type="original_file" xlink:type="simple">https://binary.pensoft.net/fig/1141462</uri></graphic></fig><fig id="F1" position="float" orientation="portrait"><object-id xmlns:xlink="http://www.w3.org/1999/xlink" content-type="doi" xlink:type="simple">10.3897/zookeys.1213.133178.figure1</object-id><object-id xmlns:xlink="http://www.w3.org/1999/xlink" content-type="arpha" xlink:type="simple">D80F6FF1-9288-5B28-B253-701B6C03C5AB</object-id><label>Figure 1.</label><caption><p>Neighbor-joining tree of analysed CO1 sequences using the Kimura 2-parameter model; numbers on the branches are bootstrap supports from 5000 replications (%). The labels North and South refer to two geographically and morphologically distinct species groups within Saudi Arabia.</p></caption><graphic xmlns:xlink="http://www.w3.org/1999/xlink" xlink:href="zookeys-1213-095_article-133178__-g001.jpg" position="float" orientation="portrait" xlink:type="simple" id="oo_1141411.jpg"><uri content-type="original_file" xlink:type="simple">https://binary.pensoft.net/fig/1141411</uri></graphic></fig><fig id="F2" position="float" orientation="portrait"><object-id xmlns:xlink="http://www.w3.org/1999/xlink" content-type="doi" xlink:type="simple">10.3897/zookeys.1213.133178.figure2</object-id><object-id xmlns:xlink="http://www.w3.org/1999/xlink" content-type="arpha" xlink:type="simple">B8033388-0178-5E6D-9330-F0F16127B6B5</object-id><label>Figure 2.</label><caption><p>ASAP species delimitation analysis based on CO1 data. The analysis was performed on the web server <ext-link xmlns:xlink="http://www.w3.org/1999/xlink" xlink:href="https://bioinfo.mnhn.fr/abi/public/asap/" ext-link-type="uri" xlink:type="simple">https://bioinfo.mnhn.fr/abi/public/asap/</ext-link>. The Kimura 2-parameter model was applied. The ten best partitions are shown. The numbers for each column (partition) are: (1) Total number of species as identified by ASAP in the corresponding partition. (2) Score, an indicator of how good a partition is (the lower the score, the better the partition). (3) Rank of the scores. Note that the partition with the lowest (best) score splits <italic><tp:taxon-name><tp:taxon-name-part taxon-name-part-type="genus" reg="Micropholcus">M.</tp:taxon-name-part><tp:taxon-name-part taxon-name-part-type="species" reg="maysaan">maysaan</tp:taxon-name-part></tp:taxon-name></italic> sp. nov. into two species but joins <italic><tp:taxon-name><tp:taxon-name-part taxon-name-part-type="genus" reg="Micropholcus">M.</tp:taxon-name-part><tp:taxon-name-part taxon-name-part-type="species" reg="alfara">alfara</tp:taxon-name-part></tp:taxon-name></italic> sp. nov. and <italic><tp:taxon-name><tp:taxon-name-part taxon-name-part-type="genus" reg="Micropholcus">M.</tp:taxon-name-part><tp:taxon-name-part taxon-name-part-type="species" reg="dhahran">dhahran</tp:taxon-name-part></tp:taxon-name></italic> sp. nov.</p></caption><graphic xmlns:xlink="http://www.w3.org/1999/xlink" xlink:href="zookeys-1213-095_article-133178__-g002.jpg" position="float" orientation="portrait" xlink:type="simple" id="oo_1141412.jpg"><uri content-type="original_file" xlink:type="simple">https://binary.pensoft.net/fig/1141412</uri></graphic></fig></tp:treatment-sec><ref-list><ref id="B9"><mixed-citation xmlns:xlink="http://www.w3.org/1999/xlink" xlink:type="simple"><person-group><name name-style="western"><surname>Deeleman-Reinhold</surname><given-names>CL</given-names></name><name name-style="western"><surname>van Harten</surname><given-names>A</given-names></name></person-group> (<year>2001</year>) <article-title>Description of some interesting, new or little known <tp:taxon-name><tp:taxon-name-part taxon-name-part-type="family">Pholcidae</tp:taxon-name-part></tp:taxon-name> (<tp:taxon-name><tp:taxon-name-part taxon-name-part-type="order">Araneae</tp:taxon-name-part></tp:taxon-name>) from Yemen.</article-title> In: <person-group><name name-style="western"><surname>Ishwar</surname><given-names>Prakash</given-names></name></person-group> (<role>Ed.</role>) <issue-title>Ecology of Desert Environments.</issue-title><source>Scientific Publishers, India, Jodhpur</source>, <fpage>193</fpage>–<lpage>207</lpage>.</mixed-citation></ref><ref id="B21"><mixed-citation xmlns:xlink="http://www.w3.org/1999/xlink" xlink:type="simple"><person-group><name name-style="western"><surname>Huber</surname><given-names>BA</given-names></name></person-group> (<year>2011</year>) <article-title>Revision and cladistic analysis of <italic><tp:taxon-name><tp:taxon-name-part taxon-name-part-type="genus">Pholcus</tp:taxon-name-part></tp:taxon-name></italic> and closely related taxa (<tp:taxon-name><tp:taxon-name-part taxon-name-part-type="order">Araneae</tp:taxon-name-part></tp:taxon-name>, <tp:taxon-name><tp:taxon-name-part taxon-name-part-type="family">Pholcidae</tp:taxon-name-part></tp:taxon-name>).</article-title><source>Bonner zoologische Monographien</source><volume>58</volume>: <fpage>1</fpage>–<lpage>509</lpage>. <ext-link xlink:href="https://biostor.org/reference/137036" ext-link-type="uri" xlink:type="simple">https://biostor.org/reference/137036</ext-link></mixed-citation></ref><ref id="B28"><mixed-citation xmlns:xlink="http://www.w3.org/1999/xlink" xlink:type="simple"><person-group><name name-style="western"><surname>Huber</surname><given-names>BA</given-names></name><name name-style="western"><surname>Carvalho</surname><given-names>LS</given-names></name><name name-style="western"><surname>Benjamin</surname><given-names>SP</given-names></name></person-group> (<year>2014</year>) <article-title>On the New World spiders previously misplaced in <italic><tp:taxon-name><tp:taxon-name-part taxon-name-part-type="genus">Leptopholcus</tp:taxon-name-part></tp:taxon-name></italic>: molecular and morphological analyses and descriptions of four new species (<tp:taxon-name><tp:taxon-name-part taxon-name-part-type="order">Araneae</tp:taxon-name-part></tp:taxon-name>, <tp:taxon-name><tp:taxon-name-part taxon-name-part-type="family">Pholcidae</tp:taxon-name-part></tp:taxon-name>).</article-title><source>Invertebrate Systematics</source><volume>28</volume>: <fpage>432</fpage>–<lpage>450</lpage>. <ext-link xlink:href="10.1071/IS13050" ext-link-type="doi" xlink:type="simple">https://doi.org/10.1071/IS13050</ext-link></mixed-citation></ref><ref id="B20"><mixed-citation xmlns:xlink="http://www.w3.org/1999/xlink" xlink:type="simple"><person-group><name name-style="western"><surname>Huber</surname><given-names>BA</given-names></name></person-group> (<year>2009</year>) <article-title>Four new generic and 14 new specific synonymies in <tp:taxon-name><tp:taxon-name-part taxon-name-part-type="family">Pholcidae</tp:taxon-name-part></tp:taxon-name>, and transfer of <italic><tp:taxon-name><tp:taxon-name-part taxon-name-part-type="genus">Pholcoides</tp:taxon-name-part></tp:taxon-name></italic> Roewer to <tp:taxon-name><tp:taxon-name-part taxon-name-part-type="family">Filistatidae</tp:taxon-name-part></tp:taxon-name> (<tp:taxon-name><tp:taxon-name-part taxon-name-part-type="order">Araneae</tp:taxon-name-part></tp:taxon-name>).</article-title><source>Zootaxa</source><volume>1970</volume>: <fpage>64</fpage>–<lpage>68</lpage>. <ext-link xlink:href="10.11646/zootaxa.1970.1.3" ext-link-type="doi" xlink:type="simple">https://doi.org/10.11646/zootaxa.1970.1.3</ext-link></mixed-citation></ref><ref id="B19"><mixed-citation xmlns:xlink="http://www.w3.org/1999/xlink" xlink:type="simple"><person-group><name name-style="western"><surname>Huber</surname><given-names>BA</given-names></name></person-group> (<year>2000</year>) <article-title>New World pholcid spiders (<tp:taxon-name><tp:taxon-name-part taxon-name-part-type="order">Araneae</tp:taxon-name-part></tp:taxon-name>: <tp:taxon-name><tp:taxon-name-part taxon-name-part-type="family">Pholcidae</tp:taxon-name-part></tp:taxon-name>): a revision at generic level.</article-title><source>Bulletin of the American Museum of Natural History</source><volume>254</volume>: <fpage>1</fpage>–<lpage>348</lpage>. <ext-link xlink:href="10.1206/0003-0090(2000)254%3C0001:NWPSAP%3E2.0.CO;2" ext-link-type="doi" xlink:type="simple">https://doi.org/10.1206/0003-0090(2000)254&lt;0001:NWPSAP&gt;2.0.CO;2</ext-link></mixed-citation></ref><ref id="B26"><mixed-citation xmlns:xlink="http://www.w3.org/1999/xlink" xlink:type="simple"><person-group><name name-style="western"><surname>Huber</surname><given-names>BA</given-names></name><name name-style="western"><surname>Wunderlich</surname><given-names>J</given-names></name></person-group> (<year>2006</year>) <article-title>Fossil and extant species of the genus <italic><tp:taxon-name><tp:taxon-name-part taxon-name-part-type="genus">Leptopholcus</tp:taxon-name-part></tp:taxon-name></italic> in the Dominican Republic, with the first case of egg-parasitism in pholcid spiders (<tp:taxon-name><tp:taxon-name-part taxon-name-part-type="order">Araneae</tp:taxon-name-part></tp:taxon-name>: <tp:taxon-name><tp:taxon-name-part taxon-name-part-type="family">Pholcidae</tp:taxon-name-part></tp:taxon-name>).</article-title><source>Journal of Natural History</source><volume>40</volume>: <fpage>2341</fpage>–<lpage>2360</lpage>. <ext-link xlink:href="10.1080/00222930601051196" ext-link-type="doi" xlink:type="simple">https://doi.org/10.1080/00222930601051196</ext-link></mixed-citation></ref><ref id="B31"><mixed-citation xmlns:xlink="http://www.w3.org/1999/xlink" xlink:type="simple"><person-group><name name-style="western"><surname>Huber</surname><given-names>BA</given-names></name><name name-style="western"><surname>Meng</surname><given-names>G</given-names></name><name name-style="western"><surname>Král</surname><given-names>J</given-names></name><name name-style="western"><surname>Ávila Herrera</surname><given-names>IM</given-names></name><name name-style="western"><surname>Izquierdo</surname><given-names>MA</given-names></name></person-group> (<year>2023a</year>) <article-title>Revision of the South American <tp:taxon-name><tp:taxon-name-part taxon-name-part-type="subfamily">Ninetinae</tp:taxon-name-part></tp:taxon-name> genus <italic><tp:taxon-name><tp:taxon-name-part taxon-name-part-type="genus">Guaranita</tp:taxon-name-part></tp:taxon-name></italic> (<tp:taxon-name><tp:taxon-name-part taxon-name-part-type="order">Araneae</tp:taxon-name-part></tp:taxon-name>, <tp:taxon-name><tp:taxon-name-part taxon-name-part-type="family">Pholcidae</tp:taxon-name-part></tp:taxon-name>).</article-title><source>European Journal of Taxonomy</source><volume>900</volume>: <fpage>32</fpage>–<lpage>80</lpage>. <ext-link xlink:href="10.5852/ejt.2023.900.2301" ext-link-type="doi" xlink:type="simple">https://doi.org/10.5852/ejt.2023.900.2301</ext-link></mixed-citation></ref><ref id="B2"><mixed-citation xmlns:xlink="http://www.w3.org/1999/xlink" xlink:type="simple"><person-group><name name-style="western"><surname>Ahmad</surname><given-names>NFR</given-names></name><name name-style="western"><surname>Abou-Setta</surname><given-names>MM</given-names></name></person-group> (<year>2017</year>) <article-title>Life history of the pholcid spider, <italic><tp:taxon-name><tp:taxon-name-part taxon-name-part-type="genus">Micropholcus</tp:taxon-name-part><tp:taxon-name-part taxon-name-part-type="species">fauroti</tp:taxon-name-part></tp:taxon-name></italic> (Simon, 1887) (<tp:taxon-name><tp:taxon-name-part taxon-name-part-type="order">Araneae</tp:taxon-name-part></tp:taxon-name>: <tp:taxon-name><tp:taxon-name-part taxon-name-part-type="family">Pholcidae</tp:taxon-name-part></tp:taxon-name>) in Egypt.</article-title><source>Acarines</source><volume>11</volume>: <fpage>31</fpage>–<lpage>35</lpage>. <ext-link xlink:href="10.21608/ajesa.2017.164166" ext-link-type="doi" xlink:type="simple">https://doi.org/10.21608/ajesa.2017.164166</ext-link></mixed-citation></ref><ref id="B12"><mixed-citation xmlns:xlink="http://www.w3.org/1999/xlink" xlink:type="simple"><person-group><name name-style="western"><surname>Eberle</surname><given-names>J</given-names></name><name name-style="western"><surname>Dimitrov</surname><given-names>D</given-names></name><name name-style="western"><surname>Valdez-Mondragón</surname><given-names>A</given-names></name><name name-style="western"><surname>Huber</surname><given-names>BA</given-names></name></person-group> (<year>2018</year>) Microhabitat change drives diversification in pholcid spiders. BMC Evolutionary Biology 18: 141. <ext-link xlink:href="10.1186/s12862-018-1244-8" ext-link-type="doi" xlink:type="simple">https://doi.org/10.1186/s12862-018-1244-8</ext-link></mixed-citation></ref><ref id="B10"><mixed-citation xmlns:xlink="http://www.w3.org/1999/xlink" xlink:type="simple"><person-group><name name-style="western"><surname>Dimitrov</surname><given-names>D</given-names></name><name name-style="western"><surname>Arnedo</surname><given-names>MA</given-names></name><name name-style="western"><surname>Ribera</surname><given-names>C</given-names></name></person-group> (<year>2008</year>) <article-title>Colonization and diversification of the spider genus <italic><tp:taxon-name><tp:taxon-name-part taxon-name-part-type="genus">Pholcus</tp:taxon-name-part></tp:taxon-name></italic> Walckenaer, 1805 (<tp:taxon-name><tp:taxon-name-part taxon-name-part-type="order">Araneae</tp:taxon-name-part></tp:taxon-name>, <tp:taxon-name><tp:taxon-name-part taxon-name-part-type="family">Pholcidae</tp:taxon-name-part></tp:taxon-name>) in the Macaronesian archipelagos: Evidence for long-term occupancy yet rapid speciation.</article-title><source>Molecular Phylogenetics and Evolution</source><volume>48</volume>: <fpage>596</fpage>–<lpage>614</lpage>. <ext-link xlink:href="10.1016/j.ympev.2008.04.027" ext-link-type="doi" xlink:type="simple">https://doi.org/10.1016/j.ympev.2008.04.027</ext-link></mixed-citation></ref></ref-list></tp:taxon-treatment>
