# Supplementary material for: ﻿Old World Micropholcus spiders, with first records of acrocerid parasitoids in Pholcidae (Araneae)
Source: Zookeys. 2024 Sep 26;1213:95–182. doi: 10.3897/zookeys.1213.133178 (PMC11450384; doi:10.3897/zookeys.1213.133178)
Supplement: XML Treatment for Micropholcus fauroti [file zookeys.1213.133178-treatment2.xml]

<!DOCTYPE tp:taxon-treatment
  PUBLIC "-//TaxonX//DTD Taxonomic Treatment Publishing DTD v0 20100105//EN" "tax-treatment-NSO.dtd">
<tp:taxon-treatment xmlns:tp="http://www.plazi.org/taxpub"><tp:treatment-meta><kwd-group><label>Taxon classification</label><kwd>
                <named-content content-type="kingdom">Animalia</named-content>
              </kwd><kwd>
                <named-content content-type="order">Araneae</named-content>
              </kwd><kwd>
                <named-content content-type="family">Pholcidae</named-content>
              </kwd></kwd-group><mixed-citation publication-type="journal"><person-group><name><surname>Huber</surname><given-names>Bernhard A.</given-names></name><name><surname>Meng</surname><given-names>Guanliang</given-names></name></person-group><article-title>﻿Old World <italic><tp:taxon-name><tp:taxon-name-part taxon-name-part-type="genus" reg="Micropholcus">Micropholcus</tp:taxon-name-part></tp:taxon-name></italic> spiders, with first records of acrocerid parasitoids in <tp:taxon-name><tp:taxon-name-part taxon-name-part-type="family">Pholcidae</tp:taxon-name-part></tp:taxon-name> (<tp:taxon-name><tp:taxon-name-part taxon-name-part-type="order">Araneae</tp:taxon-name-part></tp:taxon-name>)</article-title><source>Zookeys</source><day>26</day><month>09</month><year>2024</year><volume>1213</volume><fpage>95</fpage><lpage>182</lpage><pub-id pub-id-type="doi">10.3897/zookeys.1213.133178</pub-id></mixed-citation></tp:treatment-meta><tp:nomenclature><label>﻿﻿</label><tp:taxon-name>
              <object-id xmlns:xlink="http://www.w3.org/1999/xlink" content-type="arpha" xlink:type="simple">A9029B97-B4FE-59F4-BCD3-6BEB888A7F05</object-id>
              <tp:taxon-name-part taxon-name-part-type="genus" reg="Micropholcus">Micropholcus</tp:taxon-name-part>
              <tp:taxon-name-part taxon-name-part-type="species" reg="fauroti">fauroti</tp:taxon-name-part>
            </tp:taxon-name><tp:taxon-authority>(Simon, 1887)</tp:taxon-authority><xref ref-type="fig" rid="F16">Figs 16</xref><xref ref-type="fig" rid="F17">, 17</xref><xref ref-type="fig" rid="F18">, 18</xref></tp:nomenclature><tp:treatment-sec sec-type="notes" id="SECID0EUFBI"><title>Notes.</title><p>For synonymy, type information, and redescription, see <xref ref-type="bibr" rid="B21">Huber (2011)</xref>. Numerous further records and an updated distribution map were published in <xref ref-type="bibr" rid="B29">Huber et al. (2017)</xref>. Since then, new records have been published for Egypt (<xref ref-type="bibr" rid="B2">Ahmad and Abou-Setta 2017</xref>), Sri Lanka (<xref ref-type="bibr" rid="B22">Huber 2019</xref>), Venezuela (<xref ref-type="bibr" rid="B25">Huber and Villarreal 2020</xref>) and India (<xref ref-type="bibr" rid="B48">Vishnudas and Sudhikumar (2021)</xref>. The map in Fig. <xref ref-type="fig" rid="F13">13A</xref> summarises all the previous records plus the new records below.</p><fig id="F16" position="float" orientation="portrait"><object-id xmlns:xlink="http://www.w3.org/1999/xlink" content-type="doi" xlink:type="simple">10.3897/zookeys.1213.133178.figure16</object-id><object-id xmlns:xlink="http://www.w3.org/1999/xlink" content-type="arpha" xlink:type="simple">B50C0A9E-59AE-50B3-B954-3A8025C3CCBC</object-id><label>Figure 16.</label><caption><p><italic><tp:taxon-name><tp:taxon-name-part taxon-name-part-type="genus" reg="Micropholcus">Micropholcus</tp:taxon-name-part><tp:taxon-name-part taxon-name-part-type="species" reg="fauroti">fauroti</tp:taxon-name-part></tp:taxon-name></italic> (Simon, 1887); male from Mexico, Nuevo León, Santiago (<named-content xmlns:xlink="http://www.w3.org/1999/xlink" content-type="dwc:institutional_code" xlink:title="Zoologisches Forschungsmuseum Alexander Koenig" xlink:href="http://grbio.org/institution/zoologisches-forschungsmuseum-alexander-koenig" xlink:type="simple">ZFMK</named-content> Ar 24655). Left palp in prolateral (<bold>A</bold>), dorsal (<bold>B</bold>), and retrolateral (<bold>C</bold>) views. Abbreviations: b, genital bulb; c, coxa; f, femur; hp, dorsal hinged process; pa, patella; pr, procursus; ta, tarsus; ti, tibia; tr, trochanter. Scale bar: 0.3 mm.</p></caption><graphic xmlns:xlink="http://www.w3.org/1999/xlink" xlink:href="zookeys-1213-095_article-133178__-g016.jpg" position="float" orientation="portrait" xlink:type="simple" id="oo_1141426.jpg"><uri content-type="original_file" xlink:type="simple">https://binary.pensoft.net/fig/1141426</uri></graphic></fig></tp:treatment-sec><tp:treatment-sec sec-type="New records" id="SECID0EYHBI"><title>New records.</title><p>Colombia: <bold>La Guajira</bold> • 3 ♂♂, 5 ♀♀; Palomino; <named-content xmlns:xlink="http://www.w3.org/1999/xlink" content-type="dwc:verbatimCoordinates" xlink:type="simple"><named-content content-type="geo-json" specific-use="{&#34;type&#34;:&#34;Point&#34;,&#34;coordinates&#34;:[-73.561900,11.245100]}" id="NCID0EDIBI" xlink:type="simple">11.2451°N, 73.5619°W</named-content></named-content>; 10 m a.s.l.; in building; 17 Sep. 2022; B.A. Huber leg.; <named-content xmlns:xlink="http://www.w3.org/1999/xlink" content-type="dwc:institutional_code" xlink:title="Zoologisches Forschungsmuseum Alexander Koenig" xlink:href="http://grbio.org/institution/zoologisches-forschungsmuseum-alexander-koenig" xlink:type="simple">ZFMK</named-content> Ar 24653.</p><p>Mexico: <bold>Guerrero</bold> • 1 ♂, 3 ♀♀; Coyuca de Benitez; <named-content xmlns:xlink="http://www.w3.org/1999/xlink" content-type="dwc:verbatimCoordinates" xlink:type="simple"><named-content content-type="geo-json" specific-use="{&#34;type&#34;:&#34;Point&#34;,&#34;coordinates&#34;:[-100.089300,17.007500]}" id="NCID0ETIBI" xlink:type="simple">17.0075°N, 100.0893°W</named-content></named-content>; 20 m a.s.l.; in building; 3 Oct. 2019; B.A. Huber leg.; <named-content xmlns:xlink="http://www.w3.org/1999/xlink" content-type="dwc:institutional_code" xlink:title="Zoologisches Forschungsmuseum Alexander Koenig" xlink:href="http://grbio.org/institution/zoologisches-forschungsmuseum-alexander-koenig" xlink:type="simple">ZFMK</named-content> Ar 24654. <bold>Nuevo León</bold> • 1 ♂, 8 ♀♀, 1 juv.; Santiago; <named-content xmlns:xlink="http://www.w3.org/1999/xlink" content-type="dwc:verbatimCoordinates" xlink:type="simple"><named-content content-type="geo-json" specific-use="{&#34;type&#34;:&#34;Point&#34;,&#34;coordinates&#34;:[-100.146300,25.423700]}" id="NCID0EBJBI" xlink:type="simple">25.4237°N, 100.1463°W</named-content></named-content>; 450 m a.s.l.; in building; 14 Oct. 2019; B.A. Huber leg.; <named-content xmlns:xlink="http://www.w3.org/1999/xlink" content-type="dwc:institutional_code" xlink:title="Zoologisches Forschungsmuseum Alexander Koenig" xlink:href="http://grbio.org/institution/zoologisches-forschungsmuseum-alexander-koenig" xlink:type="simple">ZFMK</named-content> Ar 24655 • 5 ♂♂, 5 ♀♀, in pure ethanol (one male palp and two female abdomens transferred to <named-content xmlns:xlink="http://www.w3.org/1999/xlink" content-type="dwc:institutional_code" xlink:title="Zoologisches Forschungsmuseum Alexander Koenig" xlink:href="http://grbio.org/institution/zoologisches-forschungsmuseum-alexander-koenig" xlink:type="simple">ZFMK</named-content> Ar 24655); same collection data as for preceding; <named-content xmlns:xlink="http://www.w3.org/1999/xlink" content-type="dwc:institutional_code" xlink:title="Zoologisches Forschungsmuseum Alexander Koenig" xlink:href="http://grbio.org/institution/zoologisches-forschungsmuseum-alexander-koenig" xlink:type="simple">ZFMK</named-content> Mex286.</p><p>United Arab Emirates: <bold>Dubai</bold> • 2 ♂♂, 1 ♀ (“<tp:taxon-name><tp:taxon-name-part taxon-name-part-type="genus" reg="Micropholcus">Micropholcus</tp:taxon-name-part><tp:taxon-name-part taxon-name-part-type="uncertainty-rank">cf.</tp:taxon-name-part><tp:taxon-name-part taxon-name-part-type="species" reg="fauroti">fauroti</tp:taxon-name-part></tp:taxon-name>” in <xref ref-type="bibr" rid="B14">Feulner and Roobas 2016</xref>); Dubai, near Emirates Towers; 25.219°N, 55.282°E; 5 m a.s.l.; 3 Jun. 2015; G.R. Feulner leg.; <named-content xmlns:xlink="http://www.w3.org/1999/xlink" content-type="dwc:institutional_code" xlink:title="Zoologisches Forschungsmuseum Alexander Koenig" xlink:href="http://grbio.org/institution/zoologisches-forschungsmuseum-alexander-koenig" xlink:type="simple">ZFMK</named-content> Ar 24680.</p><p>Oman: <bold>Ash Sharqiyah South</bold> • 3 ♂♂, 5 ♀♀, 2 juvs; Wadi Tiwi; 22.801°N, 59.240°E; on banana leaves; 60 m a.s.l.; 22 Mar. 2017; B.A. Huber leg.; <named-content xmlns:xlink="http://www.w3.org/1999/xlink" content-type="dwc:institutional_code" xlink:title="Zoologisches Forschungsmuseum Alexander Koenig" xlink:href="http://grbio.org/institution/zoologisches-forschungsmuseum-alexander-koenig" xlink:type="simple">ZFMK</named-content> Ar 24656 • 1 ♂, 2 juvs, in pure ethanol; same collection data as for preceding; <named-content xmlns:xlink="http://www.w3.org/1999/xlink" content-type="dwc:institutional_code" xlink:title="Zoologisches Forschungsmuseum Alexander Koenig" xlink:href="http://grbio.org/institution/zoologisches-forschungsmuseum-alexander-koenig" xlink:type="simple">ZFMK</named-content> Om27.</p></tp:treatment-sec><tp:treatment-sec sec-type="diagnosis" id="SECID0EXKBI"><title>Diagnosis.</title><p>Males are easily distinguished from known congeners by long and slender dorsal hinged process on procursus (Fig. <xref ref-type="fig" rid="F17">17C</xref>; similar but relatively shorter in some Saudi Arabian species, cf. Figs <xref ref-type="fig" rid="F24">24C</xref>, <xref ref-type="fig" rid="F40">40C</xref>, etc.); also by unique prolateral process on procursus (arrowed in Fig. <xref ref-type="fig" rid="F17">17A</xref>) and by unique shapes of processes of genital bulb (Fig. <xref ref-type="fig" rid="F17">17D, E</xref>). Females are distinguished by distinct U-shaped internal structure visible through epigynal plate in uncleared specimens (Fig. <xref ref-type="fig" rid="F18">18A</xref>); similar dark internal structures occur in some Saudi Arabian species (e.g., Figs <xref ref-type="fig" rid="F26">26A</xref>, <xref ref-type="fig" rid="F30">30A</xref>); also by very large pore plates and large anterior membranous element of internal genitalia (Fig. <xref ref-type="fig" rid="F18">18D</xref>).</p><fig id="F17" position="float" orientation="portrait"><object-id xmlns:xlink="http://www.w3.org/1999/xlink" content-type="doi" xlink:type="simple">10.3897/zookeys.1213.133178.figure17</object-id><object-id xmlns:xlink="http://www.w3.org/1999/xlink" content-type="arpha" xlink:type="simple">455B12AC-BD71-5757-B304-B7078FF6A8E3</object-id><label>Figure 17.</label><caption><p><italic><tp:taxon-name><tp:taxon-name-part taxon-name-part-type="genus" reg="Micropholcus">Micropholcus</tp:taxon-name-part><tp:taxon-name-part taxon-name-part-type="species" reg="fauroti">fauroti</tp:taxon-name-part></tp:taxon-name></italic> (Simon, 1887); male from Mexico, Nuevo León, Santiago (<named-content xmlns:xlink="http://www.w3.org/1999/xlink" content-type="dwc:institutional_code" xlink:title="Zoologisches Forschungsmuseum Alexander Koenig" xlink:href="http://grbio.org/institution/zoologisches-forschungsmuseum-alexander-koenig" xlink:type="simple">ZFMK</named-content> Ar 24655) <bold>A–C</bold> left procursus in prolateral, dorsal, and retrolateral views; arrow in A points at distinctive prolateral process <bold>D, E</bold> left genital bulb in prolateral and retrolateral views; bold arrows in D point at distinctive processes of unclear homology. Abbreviations: e, embolus; hp, dorsal hinged process; ps, proximal bulbal sclerite. Scale bars: 0.3 mm.</p></caption><graphic xmlns:xlink="http://www.w3.org/1999/xlink" xlink:href="zookeys-1213-095_article-133178__-g017.jpg" position="float" orientation="portrait" xlink:type="simple" id="oo_1141427.jpg"><uri content-type="original_file" xlink:type="simple">https://binary.pensoft.net/fig/1141427</uri></graphic></fig><fig id="F18" position="float" orientation="portrait"><object-id xmlns:xlink="http://www.w3.org/1999/xlink" content-type="doi" xlink:type="simple">10.3897/zookeys.1213.133178.figure18</object-id><object-id xmlns:xlink="http://www.w3.org/1999/xlink" content-type="arpha" xlink:type="simple">B9A43082-E7D7-5792-9F58-0FF9410B8062</object-id><label>Figure 18.</label><caption><p><italic><tp:taxon-name><tp:taxon-name-part taxon-name-part-type="genus" reg="Micropholcus">Micropholcus</tp:taxon-name-part><tp:taxon-name-part taxon-name-part-type="species" reg="fauroti">fauroti</tp:taxon-name-part></tp:taxon-name></italic> (Simon, 1887); female from Mexico, Nuevo León, Santiago (<named-content xmlns:xlink="http://www.w3.org/1999/xlink" content-type="dwc:institutional_code" xlink:title="Zoologisches Forschungsmuseum Alexander Koenig" xlink:href="http://grbio.org/institution/zoologisches-forschungsmuseum-alexander-koenig" xlink:type="simple">ZFMK</named-content> Ar 24655) <bold>A, B</bold> abdomen, ventral and lateral views <bold>C, D</bold> cleared genitalia, ventral and dorsal views. Abbreviations: k, epigynal ‘knob’; pp, pore plate. Scale bars: 0.5 mm (<bold>A, B</bold>); 0.2 mm (<bold>C, D</bold>).</p></caption><graphic xmlns:xlink="http://www.w3.org/1999/xlink" xlink:href="zookeys-1213-095_article-133178__-g018.jpg" position="float" orientation="portrait" xlink:type="simple" id="oo_1141428.jpg"><uri content-type="original_file" xlink:type="simple">https://binary.pensoft.net/fig/1141428</uri></graphic></fig></tp:treatment-sec><tp:treatment-sec><!--Section generated to contain objects referenced in tp:taxon-treatment.--><fig id="F13" position="float" orientation="portrait"><object-id xmlns:xlink="http://www.w3.org/1999/xlink" content-type="doi" xlink:type="simple">10.3897/zookeys.1213.133178.figure13</object-id><object-id xmlns:xlink="http://www.w3.org/1999/xlink" content-type="arpha" xlink:type="simple">961BF845-01EC-549A-BAF5-4865494E2863</object-id><label>Figure 13.</label><caption><p>Known distribution of <italic><tp:taxon-name><tp:taxon-name-part taxon-name-part-type="genus" reg="Micropholcus">Micropholcus</tp:taxon-name-part><tp:taxon-name-part taxon-name-part-type="species" reg="fauroti">fauroti</tp:taxon-name-part></tp:taxon-name></italic> (Simon) (<bold>A</bold>) and of Old World <italic><tp:taxon-name><tp:taxon-name-part taxon-name-part-type="genus" reg="Micropholcus">Micropholcus</tp:taxon-name-part></tp:taxon-name></italic> in Mindanao (<bold>B</bold>), on the Arabian Peninsula (<bold>C</bold>) and in Morocco (<bold>D</bold>).</p></caption><graphic xmlns:xlink="http://www.w3.org/1999/xlink" xlink:href="zookeys-1213-095_article-133178__-g013.jpg" position="float" orientation="portrait" xlink:type="simple" id="oo_1141423.jpg"><uri content-type="original_file" xlink:type="simple">https://binary.pensoft.net/fig/1141423</uri></graphic></fig><fig id="F24" position="float" orientation="portrait"><object-id xmlns:xlink="http://www.w3.org/1999/xlink" content-type="doi" xlink:type="simple">10.3897/zookeys.1213.133178.figure24</object-id><object-id xmlns:xlink="http://www.w3.org/1999/xlink" content-type="arpha" xlink:type="simple">D100C8CB-04A4-5CE2-91E2-6861E01BD8CA</object-id><label>Figure 24.</label><caption><p><italic><tp:taxon-name><tp:taxon-name-part taxon-name-part-type="genus" reg="Micropholcus">Micropholcus</tp:taxon-name-part><tp:taxon-name-part taxon-name-part-type="species" reg="dhahran">dhahran</tp:taxon-name-part></tp:taxon-name></italic> Huber, sp. nov.; male from Saudi Arabia, ‘Asir, W of Dhahran Al Janub (<named-content xmlns:xlink="http://www.w3.org/1999/xlink" content-type="dwc:institutional_code" xlink:title="Zoologisches Forschungsmuseum Alexander Koenig" xlink:href="http://grbio.org/institution/zoologisches-forschungsmuseum-alexander-koenig" xlink:type="simple">ZFMK</named-content> Ar 24657) <bold>A–C</bold> left procursus in prolateral, dorsal, and retrolateral views; bold arrow in C points at proximal spine on hinged process <bold>D, E</bold> left genital bulb in prolateral and retrolateral views; bold arrows in D point at distinctive processes of unclear homology. Abbreviations: e, embolus; hp, dorsal hinged process; mf, membranous prolateral flap; ps, proximal bulbal sclerite; rr, retrolateral ridge; tm, transparent membrane; Scale bars: 0.3 mm.</p></caption><graphic xmlns:xlink="http://www.w3.org/1999/xlink" xlink:href="zookeys-1213-095_article-133178__-g024.jpg" position="float" orientation="portrait" xlink:type="simple" id="oo_1141434.jpg"><uri content-type="original_file" xlink:type="simple">https://binary.pensoft.net/fig/1141434</uri></graphic></fig><fig id="F40" position="float" orientation="portrait"><object-id xmlns:xlink="http://www.w3.org/1999/xlink" content-type="doi" xlink:type="simple">10.3897/zookeys.1213.133178.figure40</object-id><object-id xmlns:xlink="http://www.w3.org/1999/xlink" content-type="arpha" xlink:type="simple">40118EDB-10A1-5E1E-AC9F-9A9817CE27A2</object-id><label>Figure 40.</label><caption><p><italic><tp:taxon-name><tp:taxon-name-part taxon-name-part-type="genus" reg="Micropholcus">Micropholcus</tp:taxon-name-part><tp:taxon-name-part taxon-name-part-type="species" reg="tanomah">tanomah</tp:taxon-name-part></tp:taxon-name></italic> Huber, sp. nov.; male from Saudi Arabia, ‘Asir, NW of Tanomah (<named-content xmlns:xlink="http://www.w3.org/1999/xlink" content-type="dwc:institutional_code" xlink:title="Zoologisches Forschungsmuseum Alexander Koenig" xlink:href="http://grbio.org/institution/zoologisches-forschungsmuseum-alexander-koenig" xlink:type="simple">ZFMK</named-content> Ar 24663) <bold>A–C</bold> left procursus in prolateral, dorsal, and retrolateral views <bold>D, E</bold> left genital bulb in prolateral and retrolateral views. Abbreviation: hp, dorsal hinged process. Scale bars: 0.3 mm.</p></caption><graphic xmlns:xlink="http://www.w3.org/1999/xlink" xlink:href="zookeys-1213-095_article-133178__-g040.jpg" position="float" orientation="portrait" xlink:type="simple" id="oo_1141450.jpg"><uri content-type="original_file" xlink:type="simple">https://binary.pensoft.net/fig/1141450</uri></graphic></fig><fig id="F26" position="float" orientation="portrait"><object-id xmlns:xlink="http://www.w3.org/1999/xlink" content-type="doi" xlink:type="simple">10.3897/zookeys.1213.133178.figure26</object-id><object-id xmlns:xlink="http://www.w3.org/1999/xlink" content-type="arpha" xlink:type="simple">6D27DD66-7EAC-5D37-B6FC-AE2635744E56</object-id><label>Figure 26.</label><caption><p><italic><tp:taxon-name><tp:taxon-name-part taxon-name-part-type="genus" reg="Micropholcus">Micropholcus</tp:taxon-name-part><tp:taxon-name-part taxon-name-part-type="species" reg="dhahran">dhahran</tp:taxon-name-part></tp:taxon-name></italic> Huber, sp. nov.; female from Saudi Arabia, ‘Asir, W of Dhahran Al Janub (<named-content xmlns:xlink="http://www.w3.org/1999/xlink" content-type="dwc:institutional_code" xlink:title="Zoologisches Forschungsmuseum Alexander Koenig" xlink:href="http://grbio.org/institution/zoologisches-forschungsmuseum-alexander-koenig" xlink:type="simple">ZFMK</named-content> Ar 24657) <bold>A, B</bold> abdomen, ventral and lateral views <bold>C, D</bold> cleared genitalia, ventral and dorsal views. Scale bars: 0.3 mm.</p></caption><graphic xmlns:xlink="http://www.w3.org/1999/xlink" xlink:href="zookeys-1213-095_article-133178__-g026.jpg" position="float" orientation="portrait" xlink:type="simple" id="oo_1141436.jpg"><uri content-type="original_file" xlink:type="simple">https://binary.pensoft.net/fig/1141436</uri></graphic></fig><fig id="F30" position="float" orientation="portrait"><object-id xmlns:xlink="http://www.w3.org/1999/xlink" content-type="doi" xlink:type="simple">10.3897/zookeys.1213.133178.figure30</object-id><object-id xmlns:xlink="http://www.w3.org/1999/xlink" content-type="arpha" xlink:type="simple">DF9751DE-F199-52F5-9F07-E139EDAD5B1F</object-id><label>Figure 30.</label><caption><p><italic><tp:taxon-name><tp:taxon-name-part taxon-name-part-type="genus" reg="Micropholcus">Micropholcus</tp:taxon-name-part><tp:taxon-name-part taxon-name-part-type="species" reg="harajah">harajah</tp:taxon-name-part></tp:taxon-name></italic> Huber, sp. nov.; female from Saudi Arabia, ‘Asir, SE of Harajah (<named-content xmlns:xlink="http://www.w3.org/1999/xlink" content-type="dwc:institutional_code" xlink:title="Zoologisches Forschungsmuseum Alexander Koenig" xlink:href="http://grbio.org/institution/zoologisches-forschungsmuseum-alexander-koenig" xlink:type="simple">ZFMK</named-content> Ar 24659) <bold>A, B</bold> abdomen, ventral and lateral views; arrows in A point at unique epigynal pockets <bold>C, D</bold> cleared genitalia, ventral and dorsal views. Scale bars: 0.3 mm.</p></caption><graphic xmlns:xlink="http://www.w3.org/1999/xlink" xlink:href="zookeys-1213-095_article-133178__-g030.jpg" position="float" orientation="portrait" xlink:type="simple" id="oo_1141440.jpg"><uri content-type="original_file" xlink:type="simple">https://binary.pensoft.net/fig/1141440</uri></graphic></fig></tp:treatment-sec><ref-list><ref id="B21"><mixed-citation xmlns:xlink="http://www.w3.org/1999/xlink" xlink:type="simple"><person-group><name name-style="western"><surname>Huber</surname><given-names>BA</given-names></name></person-group> (<year>2011</year>) <article-title>Revision and cladistic analysis of <italic><tp:taxon-name><tp:taxon-name-part taxon-name-part-type="genus">Pholcus</tp:taxon-name-part></tp:taxon-name></italic> and closely related taxa (<tp:taxon-name><tp:taxon-name-part taxon-name-part-type="order">Araneae</tp:taxon-name-part></tp:taxon-name>, <tp:taxon-name><tp:taxon-name-part taxon-name-part-type="family">Pholcidae</tp:taxon-name-part></tp:taxon-name>).</article-title><source>Bonner zoologische Monographien</source><volume>58</volume>: <fpage>1</fpage>–<lpage>509</lpage>. <ext-link xlink:href="https://biostor.org/reference/137036" ext-link-type="uri" xlink:type="simple">https://biostor.org/reference/137036</ext-link></mixed-citation></ref><ref id="B29"><mixed-citation xmlns:xlink="http://www.w3.org/1999/xlink" xlink:type="simple"><person-group><name name-style="western"><surname>Huber</surname><given-names>BA</given-names></name><name name-style="western"><surname>Neumann</surname><given-names>J</given-names></name><name name-style="western"><surname>Grabolle</surname><given-names>A</given-names></name><name name-style="western"><surname>Hula</surname><given-names>V</given-names></name></person-group> (<year>2017</year>) <article-title>Aliens in Europe: updates on the distributions of <italic><tp:taxon-name><tp:taxon-name-part taxon-name-part-type="genus">Modisimus</tp:taxon-name-part><tp:taxon-name-part taxon-name-part-type="species">culicinus</tp:taxon-name-part></tp:taxon-name></italic> and <italic><tp:taxon-name><tp:taxon-name-part taxon-name-part-type="genus">Micropholcus</tp:taxon-name-part><tp:taxon-name-part taxon-name-part-type="species">fauroti</tp:taxon-name-part></tp:taxon-name></italic> (<tp:taxon-name><tp:taxon-name-part taxon-name-part-type="order">Araneae</tp:taxon-name-part></tp:taxon-name>, <tp:taxon-name><tp:taxon-name-part taxon-name-part-type="family">Pholcidae</tp:taxon-name-part></tp:taxon-name>).</article-title><source>Arachnologische Mitteilungen</source><volume>53</volume>: <fpage>12</fpage>–<lpage>18</lpage>. <ext-link xlink:href="10.5431/aramit5303" ext-link-type="doi" xlink:type="simple">https://doi.org/10.5431/aramit5303</ext-link></mixed-citation></ref><ref id="B2"><mixed-citation xmlns:xlink="http://www.w3.org/1999/xlink" xlink:type="simple"><person-group><name name-style="western"><surname>Ahmad</surname><given-names>NFR</given-names></name><name name-style="western"><surname>Abou-Setta</surname><given-names>MM</given-names></name></person-group> (<year>2017</year>) <article-title>Life history of the pholcid spider, <italic><tp:taxon-name><tp:taxon-name-part taxon-name-part-type="genus">Micropholcus</tp:taxon-name-part><tp:taxon-name-part taxon-name-part-type="species">fauroti</tp:taxon-name-part></tp:taxon-name></italic> (Simon, 1887) (<tp:taxon-name><tp:taxon-name-part taxon-name-part-type="order">Araneae</tp:taxon-name-part></tp:taxon-name>: <tp:taxon-name><tp:taxon-name-part taxon-name-part-type="family">Pholcidae</tp:taxon-name-part></tp:taxon-name>) in Egypt.</article-title><source>Acarines</source><volume>11</volume>: <fpage>31</fpage>–<lpage>35</lpage>. <ext-link xlink:href="10.21608/ajesa.2017.164166" ext-link-type="doi" xlink:type="simple">https://doi.org/10.21608/ajesa.2017.164166</ext-link></mixed-citation></ref><ref id="B22"><mixed-citation xmlns:xlink="http://www.w3.org/1999/xlink" xlink:type="simple"><person-group><name name-style="western"><surname>Huber</surname><given-names>BA</given-names></name></person-group> (<year>2019</year>) <article-title>The pholcid spiders of Sri Lanka (<tp:taxon-name><tp:taxon-name-part taxon-name-part-type="order">Araneae</tp:taxon-name-part></tp:taxon-name>: <tp:taxon-name><tp:taxon-name-part taxon-name-part-type="family">Pholcidae</tp:taxon-name-part></tp:taxon-name>).</article-title><source>Zootaxa</source><volume>4550</volume>: <fpage>1</fpage>–<lpage>57</lpage>. <ext-link xlink:href="10.11646/zootaxa.4550.1.1" ext-link-type="doi" xlink:type="simple">https://doi.org/10.11646/zootaxa.4550.1.1</ext-link></mixed-citation></ref><ref id="B25"><mixed-citation xmlns:xlink="http://www.w3.org/1999/xlink" xlink:type="simple"><person-group><name name-style="western"><surname>Huber</surname><given-names>BA</given-names></name><name name-style="western"><surname>Villarreal</surname><given-names>O</given-names></name></person-group> (<year>2020</year>) <article-title>On Venezuelan pholcid spiders (<tp:taxon-name><tp:taxon-name-part taxon-name-part-type="order">Araneae</tp:taxon-name-part></tp:taxon-name>, <tp:taxon-name><tp:taxon-name-part taxon-name-part-type="family">Pholcidae</tp:taxon-name-part></tp:taxon-name>).</article-title><source>European Journal of Taxonomy</source><volume>718</volume>: <fpage>1</fpage>–<lpage>317</lpage>. <ext-link xlink:href="10.5852/ejt.2020.718.1101" ext-link-type="doi" xlink:type="simple">https://doi.org/10.5852/ejt.2020.718.1101</ext-link></mixed-citation></ref><ref id="B48"><mixed-citation xmlns:xlink="http://www.w3.org/1999/xlink" xlink:type="simple"><person-group><name name-style="western"><surname>Vishnudas</surname><given-names>EH</given-names></name><name name-style="western"><surname>Sudhikumar</surname><given-names>AV</given-names></name></person-group> (<year>2021</year>) <article-title>First report of the small daddy long leg spider <italic><tp:taxon-name><tp:taxon-name-part taxon-name-part-type="genus">Micropholcus</tp:taxon-name-part><tp:taxon-name-part taxon-name-part-type="species">fauroti</tp:taxon-name-part></tp:taxon-name></italic> (Simon, 1887) (<tp:taxon-name><tp:taxon-name-part taxon-name-part-type="order">Araneae</tp:taxon-name-part></tp:taxon-name>: <tp:taxon-name><tp:taxon-name-part taxon-name-part-type="family">Pholcidae</tp:taxon-name-part></tp:taxon-name>) female from India with redescription of the male.</article-title><source>Serket</source><volume>18</volume>(<issue>1</issue>): <fpage>59</fpage>–<lpage>63</lpage>.</mixed-citation></ref><ref id="B14"><mixed-citation xmlns:xlink="http://www.w3.org/1999/xlink" xlink:type="simple"><person-group><name name-style="western"><surname>Feulner</surname><given-names>GR</given-names></name><name name-style="western"><surname>Roobas</surname><given-names>B</given-names></name></person-group> (<year>2016</year>) <article-title>Spiders of the United Arab Emirates: an introductory catalogue.</article-title><source>Tribulus</source><volume>23</volume>: <fpage>54</fpage>–<lpage>98</lpage>.</mixed-citation></ref></ref-list></tp:taxon-treatment>
