# Supplementary material for: ﻿Old World Micropholcus spiders, with first records of acrocerid parasitoids in Pholcidae (Araneae)
Source: Zookeys. 2024 Sep 26;1213:95–182. doi: 10.3897/zookeys.1213.133178 (PMC11450384; doi:10.3897/zookeys.1213.133178)
Supplement: XML Treatment for Micropholcus harajah [file zookeys.1213.133178-treatment5.xml]

<!DOCTYPE tp:taxon-treatment
  PUBLIC "-//TaxonX//DTD Taxonomic Treatment Publishing DTD v0 20100105//EN" "tax-treatment-NSO.dtd">
<tp:taxon-treatment xmlns:tp="http://www.plazi.org/taxpub"><tp:treatment-meta><kwd-group><label>Taxon classification</label><kwd>
                <named-content content-type="kingdom">Animalia</named-content>
              </kwd><kwd>
                <named-content content-type="order">Araneae</named-content>
              </kwd><kwd>
                <named-content content-type="family">Pholcidae</named-content>
              </kwd></kwd-group><mixed-citation publication-type="journal"><person-group><name><surname>Huber</surname><given-names>Bernhard A.</given-names></name><name><surname>Meng</surname><given-names>Guanliang</given-names></name></person-group><article-title>﻿Old World <italic><tp:taxon-name><tp:taxon-name-part taxon-name-part-type="genus" reg="Micropholcus">Micropholcus</tp:taxon-name-part></tp:taxon-name></italic> spiders, with first records of acrocerid parasitoids in <tp:taxon-name><tp:taxon-name-part taxon-name-part-type="family">Pholcidae</tp:taxon-name-part></tp:taxon-name> (<tp:taxon-name><tp:taxon-name-part taxon-name-part-type="order">Araneae</tp:taxon-name-part></tp:taxon-name>)</article-title><source>Zookeys</source><day>26</day><month>09</month><year>2024</year><volume>1213</volume><fpage>95</fpage><lpage>182</lpage><pub-id pub-id-type="doi">10.3897/zookeys.1213.133178</pub-id></mixed-citation></tp:treatment-meta><tp:nomenclature><label>﻿﻿</label><tp:taxon-name>
              <object-id xmlns:xlink="http://www.w3.org/1999/xlink" content-type="arpha" xlink:type="simple">291E5312-3546-5CCA-9EBF-FA4254C7AF0F</object-id>
              <tp:taxon-name-part taxon-name-part-type="genus" reg="Micropholcus">Micropholcus</tp:taxon-name-part>
              <tp:taxon-name-part taxon-name-part-type="species" reg="harajah">harajah</tp:taxon-name-part>
              <object-id xmlns:xlink="http://www.w3.org/1999/xlink" content-type="zoobank" xlink:type="simple">https://zoobank.org/249E0B68-DBB7-4601-81CF-FD7CCFD414AF</object-id>
            </tp:taxon-name><tp:taxon-authority>Huber</tp:taxon-authority><tp:taxon-status xmlns:xlink="http://www.w3.org/1999/xlink" xlink:type="simple">sp. nov.</tp:taxon-status><xref ref-type="fig" rid="F3">Figs 3B</xref><xref ref-type="fig" rid="F27">, 27</xref><xref ref-type="fig" rid="F28">, 28</xref><xref ref-type="fig" rid="F29">, 29</xref><xref ref-type="fig" rid="F30">, 30</xref></tp:nomenclature><tp:treatment-sec sec-type="type material" id="SECID0E1PCI"><title>Type material.</title><p><bold><italic>Holotype</italic>.</bold> Saudi Arabia – ‘<bold>Asir</bold> • ♂; SE of Al Harajah, ‘site 1’; <named-content xmlns:xlink="http://www.w3.org/1999/xlink" content-type="dwc:verbatimCoordinates" xlink:type="simple"><named-content content-type="geo-json" specific-use="{&#34;type&#34;:&#34;Point&#34;,&#34;coordinates&#34;:[43.394300,17.868100]}" id="NCID0EKQCI" xlink:type="simple">17.8681°N, 43.3943°E</named-content></named-content>; 2370 m a.s.l.; 22 Mar. 2024; B.A. Huber leg.; <named-content xmlns:xlink="http://www.w3.org/1999/xlink" content-type="dwc:institutional_code" xlink:title="Museum of Arthropods, College of Food and Agriculture Sciences, King Saud University" xlink:href="http://grbio.org/institution/king-saud-university" xlink:type="simple">KSMA</named-content>. <bold><italic>Paratypes</italic>.</bold> Saudi Arabia – ‘<bold>Asir</bold> • 2 ♂♂, 7 ♀♀; same collection data as for holotype; <named-content xmlns:xlink="http://www.w3.org/1999/xlink" content-type="dwc:institutional_code" xlink:title="Zoologisches Forschungsmuseum Alexander Koenig" xlink:href="http://grbio.org/institution/zoologisches-forschungsmuseum-alexander-koenig" xlink:type="simple">ZFMK</named-content> Ar 24658 and 24659.</p></tp:treatment-sec><tp:treatment-sec sec-type="material" id="SECID0E4QCI"><title>Other material.</title><p>Saudi Arabia – ‘<bold>Asir</bold> • 3 ♀♀, in pure ethanol; same collection data as for holotype; <named-content xmlns:xlink="http://www.w3.org/1999/xlink" content-type="dwc:institutional_code" xlink:title="Zoologisches Forschungsmuseum Alexander Koenig" xlink:href="http://grbio.org/institution/zoologisches-forschungsmuseum-alexander-koenig" xlink:type="simple">ZFMK</named-content> SA114.</p></tp:treatment-sec><tp:treatment-sec sec-type="diagnosis" id="SECID0EJRCI"><title>Diagnosis.</title><p>Distinguished from known congeners by unique shapes of bulbal processes, in particular distinctive prolateral sclerite (arrowed in Fig. <xref ref-type="fig" rid="F28">28D</xref>; similar only in <italic><tp:taxon-name><tp:taxon-name-part taxon-name-part-type="genus" reg="Micropholcus">M.</tp:taxon-name-part><tp:taxon-name-part taxon-name-part-type="species" reg="alfara">alfara</tp:taxon-name-part></tp:taxon-name></italic> sp. nov.) and by unique subdistal conical projection on hinged process of procursus (arrowed in Fig. <xref ref-type="fig" rid="F28">28C</xref>); from most congeners (except <italic><tp:taxon-name><tp:taxon-name-part taxon-name-part-type="genus" reg="Micropholcus">M.</tp:taxon-name-part><tp:taxon-name-part taxon-name-part-type="species" reg="alfara">alfara</tp:taxon-name-part></tp:taxon-name></italic> sp. nov. and <italic><tp:taxon-name><tp:taxon-name-part taxon-name-part-type="genus" reg="Micropholcus">M.</tp:taxon-name-part><tp:taxon-name-part taxon-name-part-type="species" reg="dhahran">dhahran</tp:taxon-name-part></tp:taxon-name></italic> sp. nov.) also by rectangular hinged process of procursus with obtuse tip and small ventral terminal pointed process and small proximal spine (in other Saudi Arabian species procursus wider and more curved dorsally, without proximal spine; in <italic><tp:taxon-name><tp:taxon-name-part taxon-name-part-type="genus" reg="Micropholcus">M.</tp:taxon-name-part><tp:taxon-name-part taxon-name-part-type="species" reg="fauroti">fauroti</tp:taxon-name-part></tp:taxon-name></italic> relatively longer and without spine); from most congeners (except for three species above and <italic><tp:taxon-name><tp:taxon-name-part taxon-name-part-type="genus" reg="Micropholcus">M.</tp:taxon-name-part><tp:taxon-name-part taxon-name-part-type="species" reg="jacominae">jacominae</tp:taxon-name-part></tp:taxon-name></italic> and <italic><tp:taxon-name><tp:taxon-name-part taxon-name-part-type="genus" reg="Micropholcus">M.</tp:taxon-name-part><tp:taxon-name-part taxon-name-part-type="species" reg="darbat">darbat</tp:taxon-name-part></tp:taxon-name></italic> sp. nov.) also by long trochanter apophysis (Fig. <xref ref-type="fig" rid="F27">27C</xref>; longer than palpal femur). Female with unique pair of external epigynal pockets (arrowed in Fig. <xref ref-type="fig" rid="F30">30A</xref>); with distinct internal crescent shaped structures (Fig. <xref ref-type="fig" rid="F29">29C</xref>; similar only in <italic><tp:taxon-name><tp:taxon-name-part taxon-name-part-type="genus" reg="Micropholcus">M.</tp:taxon-name-part><tp:taxon-name-part taxon-name-part-type="species" reg="dhahran">dhahran</tp:taxon-name-part></tp:taxon-name></italic> sp. nov. and <italic><tp:taxon-name><tp:taxon-name-part taxon-name-part-type="genus" reg="Micropholcus">M.</tp:taxon-name-part><tp:taxon-name-part taxon-name-part-type="species" reg="alfara">alfara</tp:taxon-name-part></tp:taxon-name></italic> sp. nov.), crescent-shaped structures farther apart than in <italic><tp:taxon-name><tp:taxon-name-part taxon-name-part-type="genus" reg="Micropholcus">M.</tp:taxon-name-part><tp:taxon-name-part taxon-name-part-type="species" reg="alfara">alfara</tp:taxon-name-part></tp:taxon-name></italic> sp. nov., and anterior arc narrower and with different curvature than in <italic><tp:taxon-name><tp:taxon-name-part taxon-name-part-type="genus" reg="Micropholcus">M.</tp:taxon-name-part><tp:taxon-name-part taxon-name-part-type="species" reg="dhahran">dhahran</tp:taxon-name-part></tp:taxon-name></italic> sp. nov.</p><fig id="F27" position="float" orientation="portrait"><object-id xmlns:xlink="http://www.w3.org/1999/xlink" content-type="doi" xlink:type="simple">10.3897/zookeys.1213.133178.figure27</object-id><object-id xmlns:xlink="http://www.w3.org/1999/xlink" content-type="arpha" xlink:type="simple">84D56F49-2583-5E2F-B747-DC458FE7A00C</object-id><label>Figure 27.</label><caption><p><italic><tp:taxon-name><tp:taxon-name-part taxon-name-part-type="genus" reg="Micropholcus">Micropholcus</tp:taxon-name-part><tp:taxon-name-part taxon-name-part-type="species" reg="harajah">harajah</tp:taxon-name-part></tp:taxon-name></italic> Huber, sp. nov.; male from Saudi Arabia, ‘Asir, SE of Harajah (<named-content xmlns:xlink="http://www.w3.org/1999/xlink" content-type="dwc:institutional_code" xlink:title="Zoologisches Forschungsmuseum Alexander Koenig" xlink:href="http://grbio.org/institution/zoologisches-forschungsmuseum-alexander-koenig" xlink:type="simple">ZFMK</named-content> Ar 24658). Left palp in prolateral (<bold>A</bold>), dorsal (<bold>B</bold>), and retrolateral (<bold>C</bold>) views. Scale bar: 0.3 mm.</p></caption><graphic xmlns:xlink="http://www.w3.org/1999/xlink" xlink:href="zookeys-1213-095_article-133178__-g027.jpg" position="float" orientation="portrait" xlink:type="simple" id="oo_1141437.jpg"><uri content-type="original_file" xlink:type="simple">https://binary.pensoft.net/fig/1141437</uri></graphic></fig><fig id="F28" position="float" orientation="portrait"><object-id xmlns:xlink="http://www.w3.org/1999/xlink" content-type="doi" xlink:type="simple">10.3897/zookeys.1213.133178.figure28</object-id><object-id xmlns:xlink="http://www.w3.org/1999/xlink" content-type="arpha" xlink:type="simple">E8372D5B-D484-53F0-B85E-BB721E5427CC</object-id><label>Figure 28.</label><caption><p><italic><tp:taxon-name><tp:taxon-name-part taxon-name-part-type="genus" reg="Micropholcus">Micropholcus</tp:taxon-name-part><tp:taxon-name-part taxon-name-part-type="species" reg="harajah">harajah</tp:taxon-name-part></tp:taxon-name></italic> Huber, sp. nov.; male from Saudi Arabia, ‘Asir, SE of Harajah (<named-content xmlns:xlink="http://www.w3.org/1999/xlink" content-type="dwc:institutional_code" xlink:title="Zoologisches Forschungsmuseum Alexander Koenig" xlink:href="http://grbio.org/institution/zoologisches-forschungsmuseum-alexander-koenig" xlink:type="simple">ZFMK</named-content> Ar 24658) <bold>A–C</bold> left procursus in prolateral, dorsal, and retrolateral views; bold arrowed in C points at distinctive subdistal projection on hinged process <bold>D, E</bold> left genital bulb in prolateral and retrolateral views; bold arrowed in D points at distinctive cone on prolateral bulbal process. Abbreviations: e, embolus; ps, proximal bulbal sclerite. Scale bars: 0.3 mm.</p></caption><graphic xmlns:xlink="http://www.w3.org/1999/xlink" xlink:href="zookeys-1213-095_article-133178__-g028.jpg" position="float" orientation="portrait" xlink:type="simple" id="oo_1141438.jpg"><uri content-type="original_file" xlink:type="simple">https://binary.pensoft.net/fig/1141438</uri></graphic></fig><fig id="F29" position="float" orientation="portrait"><object-id xmlns:xlink="http://www.w3.org/1999/xlink" content-type="doi" xlink:type="simple">10.3897/zookeys.1213.133178.figure29</object-id><object-id xmlns:xlink="http://www.w3.org/1999/xlink" content-type="arpha" xlink:type="simple">81C87797-9A08-55E8-8E84-D7078186DE00</object-id><label>Figure 29.</label><caption><p><italic><tp:taxon-name><tp:taxon-name-part taxon-name-part-type="genus" reg="Micropholcus">Micropholcus</tp:taxon-name-part><tp:taxon-name-part taxon-name-part-type="species" reg="harajah">harajah</tp:taxon-name-part></tp:taxon-name></italic> Huber, sp. nov.; from Saudi Arabia, ‘Asir, SE of Harajah <bold>A, B</bold> male chelicerae, frontal and lateral views (<named-content xmlns:xlink="http://www.w3.org/1999/xlink" content-type="dwc:institutional_code" xlink:title="Zoologisches Forschungsmuseum Alexander Koenig" xlink:href="http://grbio.org/institution/zoologisches-forschungsmuseum-alexander-koenig" xlink:type="simple">ZFMK</named-content> Ar 24658) <bold>C</bold> cleared female genitalia, dorsal view (<named-content xmlns:xlink="http://www.w3.org/1999/xlink" content-type="dwc:institutional_code" xlink:title="Zoologisches Forschungsmuseum Alexander Koenig" xlink:href="http://grbio.org/institution/zoologisches-forschungsmuseum-alexander-koenig" xlink:type="simple">ZFMK</named-content> Ar 24659). Scale bars: 0.3 mm.</p></caption><graphic xmlns:xlink="http://www.w3.org/1999/xlink" xlink:href="zookeys-1213-095_article-133178__-g029.jpg" position="float" orientation="portrait" xlink:type="simple" id="oo_1141439.jpg"><uri content-type="original_file" xlink:type="simple">https://binary.pensoft.net/fig/1141439</uri></graphic></fig><fig id="F30" position="float" orientation="portrait"><object-id xmlns:xlink="http://www.w3.org/1999/xlink" content-type="doi" xlink:type="simple">10.3897/zookeys.1213.133178.figure30</object-id><object-id xmlns:xlink="http://www.w3.org/1999/xlink" content-type="arpha" xlink:type="simple">DF9751DE-F199-52F5-9F07-E139EDAD5B1F</object-id><label>Figure 30.</label><caption><p><italic><tp:taxon-name><tp:taxon-name-part taxon-name-part-type="genus" reg="Micropholcus">Micropholcus</tp:taxon-name-part><tp:taxon-name-part taxon-name-part-type="species" reg="harajah">harajah</tp:taxon-name-part></tp:taxon-name></italic> Huber, sp. nov.; female from Saudi Arabia, ‘Asir, SE of Harajah (<named-content xmlns:xlink="http://www.w3.org/1999/xlink" content-type="dwc:institutional_code" xlink:title="Zoologisches Forschungsmuseum Alexander Koenig" xlink:href="http://grbio.org/institution/zoologisches-forschungsmuseum-alexander-koenig" xlink:type="simple">ZFMK</named-content> Ar 24659) <bold>A, B</bold> abdomen, ventral and lateral views; arrows in A point at unique epigynal pockets <bold>C, D</bold> cleared genitalia, ventral and dorsal views. Scale bars: 0.3 mm.</p></caption><graphic xmlns:xlink="http://www.w3.org/1999/xlink" xlink:href="zookeys-1213-095_article-133178__-g030.jpg" position="float" orientation="portrait" xlink:type="simple" id="oo_1141440.jpg"><uri content-type="original_file" xlink:type="simple">https://binary.pensoft.net/fig/1141440</uri></graphic></fig></tp:treatment-sec><tp:treatment-sec sec-type="description" id="SECID0EXZCI"><title>Description.</title><p><bold>Male</bold> (holotype). <bold><italic>Measurements</italic>.</bold> Total body length 2.7, carapace width 0.9. Distance <abbrev xmlns:xlink="http://www.w3.org/1999/xlink" xlink:title="posterior median eye(s)" id="ABBRID0ED1CI" xlink:type="simple">PME</abbrev>-<abbrev xmlns:xlink="http://www.w3.org/1999/xlink" xlink:title="posterior median eye(s)" id="ABBRID0EH1CI" xlink:type="simple">PME</abbrev> 200 µm; diameter <abbrev xmlns:xlink="http://www.w3.org/1999/xlink" xlink:title="posterior median eye(s)" id="ABBRID0EL1CI" xlink:type="simple">PME</abbrev> 80 µm; distance <abbrev xmlns:xlink="http://www.w3.org/1999/xlink" xlink:title="posterior median eye(s)" id="ABBRID0EP1CI" xlink:type="simple">PME</abbrev>-<abbrev xmlns:xlink="http://www.w3.org/1999/xlink" xlink:title="anterior lateral eye(s)" id="ABBRID0ET1CI" xlink:type="simple">ALE</abbrev> 20 µm; distance <abbrev xmlns:xlink="http://www.w3.org/1999/xlink" xlink:title="anterior median eye(s)" id="ABBRID0EX1CI" xlink:type="simple">AME</abbrev>-<abbrev xmlns:xlink="http://www.w3.org/1999/xlink" xlink:title="anterior median eye(s)" id="ABBRID0E21CI" xlink:type="simple">AME</abbrev> 25 µm; diameter <abbrev xmlns:xlink="http://www.w3.org/1999/xlink" xlink:title="anterior median eye(s)" id="ABBRID0E61CI" xlink:type="simple">AME</abbrev> 55 µm. Leg 1: 26.2 (6.5 + 0.5 + 6.4 + 11.6 + 1.2), tibia 2: 4.0, tibia 3: 2.3, tibia 4: 3.3; tibia 1 <abbrev xmlns:xlink="http://www.w3.org/1999/xlink" xlink:title="length/diameter" id="ABBRID0ED2CI" xlink:type="simple">L/d</abbrev>: 75; diameters of leg femora (at half length) 0.10–0.11; of leg tibiae 0.085.</p><p><bold><italic>Colour</italic></bold> (in ethanol). Carapace pale ochre-yellow with large brown median mark connected posteriorly to series of small lateral marks, ocular area slightly darkened, clypeus without darker pattern; sternum mostly whitish, posteriorly slightly darkened; legs ochre-yellow, patellae brown, tibia-metatarsus joints with indistinct brown ring, femur 1 proximally slightly darkened; abdomen pale ochre-grey, dorsally and laterally with larger whitish internal marks.</p><p><bold><italic>Body</italic>.</bold> Habitus as in <italic><tp:taxon-name><tp:taxon-name-part taxon-name-part-type="genus" reg="Micropholcus">M.</tp:taxon-name-part><tp:taxon-name-part taxon-name-part-type="species" reg="dhahran">dhahran</tp:taxon-name-part></tp:taxon-name></italic> sp. nov. (cf. Fig. <xref ref-type="fig" rid="F3">3A</xref>). Ocular area slightly raised (more distinct in frontal view). Carapace without thoracic groove. Clypeus unmodified. Sternum wider than long (0.66/0.50), unmodified. Abdomen oval, approximately twice as long as wide.</p><p><bold><italic>Chelicerae</italic>.</bold> As in Fig. <xref ref-type="fig" rid="F29">29A, B</xref>; with pair of distal apophyses near laminae, each with two cone-shaped hairs; with pair of very low proximal frontal humps; with prominent pair of proximal lateral processes.</p><p><bold><italic>Palps</italic>.</bold> As in Fig. <xref ref-type="fig" rid="F27">27</xref>; coxa unmodified; trochanter with very long ventral apophysis with small proximal retrolateral hump and modified hair on distal tip; femur small relative to tibia, distally widened, with distinct ventral hump; femur-patella joints shifted toward prolateral side; tibia-tarsus joints shifted toward retrolateral side; tarsus with large tarsal organ. Procursus (Fig. <xref ref-type="fig" rid="F28">28A–C</xref>) proximally with sclerotised prolateral hump; at half-length with prolateral-ventral sclerotised ridge, prolateral thick sclerotised ridge, and brush of dorsal hairs; distally with small retrolateral ridge and strong ventral apophysis, large membranous ventral-prolateral flap, and distinctive dorsal hinged process. Genital bulb (Fig. <xref ref-type="fig" rid="F28">28D, E</xref>) with strong proximal sclerite; two sclerotised processes of unclear homology: prolateral process with distinctive strong pointed cone directed towards bulbous part of genital bulb; retrolateral process originating from basis of embolus, heavily sclerotised with retrolateral row of four variably strong pointed processes; and mostly semi-transparent short embolus with distinct pointed process and subdistal row of transparent hair-like processes prolaterally.</p><p><bold><italic>Legs</italic>.</bold> Without spines, without curved hairs, without sexually dimorphic short vertical hairs; retrolateral trichobothrium of tibia 1 not seen in holotype, in paratype at 7%; prolateral trichobothrium absent on tibia 1; tarsus 1 with &gt; 25 pseudosegments, distally distinct.</p><p><bold><italic>Variation</italic></bold> (male). Tibia 1 in other male: 5.9; missing in third male.</p><p><bold>Female.</bold> In general very similar to male. Tibia 1 in ten females: 4.3–5.9 (mean 4.9). Epigynum (Fig. <xref ref-type="fig" rid="F30">30A, B</xref>) variably protruding, anterior plate oval, with indistinct knob-shaped process posteriorly; with pair of lateral sclerites, each provided at posterior end with small pocket, and median internal dark structure visible through cuticle; posterior epigynal plate very short and indistinct. Internal genitalia (Figs <xref ref-type="fig" rid="F29">29C</xref>, <xref ref-type="fig" rid="F30">30C, D</xref>) with pair of elongated pore plates in transversal position; with pair of lateral sclerites, median crescent-shaped structures, and large membranous anterior arc.</p></tp:treatment-sec><tp:treatment-sec sec-type="etymology" id="SECID0EA5CI"><title>Etymology.</title><p>The species name is derived from the type locality; noun in apposition.</p></tp:treatment-sec><tp:treatment-sec sec-type="distribution" id="SECID0EF5CI"><title>Distribution.</title><p>Known from type locality only, in Saudi Arabia, ‘Asir Province (Fig. <xref ref-type="fig" rid="F13">13C</xref>).</p></tp:treatment-sec><tp:treatment-sec sec-type="natural history" id="SECID0EP5CI"><title>Natural history.</title><p>The spiders were found sitting on the undersides of large boulders (Fig. <xref ref-type="fig" rid="F14">14A</xref>), in small cave-like spaces between boulders and between the ground and boulder. Two egg sacs contained ~ 30–35 eggs each, with an egg diameter of 0.58–0.60 mm.</p></tp:treatment-sec><tp:treatment-sec><!--Section generated to contain objects referenced in tp:taxon-treatment.--><fig id="F3" position="float" orientation="portrait"><object-id xmlns:xlink="http://www.w3.org/1999/xlink" content-type="doi" xlink:type="simple">10.3897/zookeys.1213.133178.figure3</object-id><object-id xmlns:xlink="http://www.w3.org/1999/xlink" content-type="arpha" xlink:type="simple">1B831904-D4A7-5887-8FD7-52FA5A84C675</object-id><label>Figure 3.</label><caption><p><italic><tp:taxon-name><tp:taxon-name-part taxon-name-part-type="genus" reg="Micropholcus">Micropholcus</tp:taxon-name-part></tp:taxon-name></italic> Deeleman-Reinhold &amp; Prinsen; live specimens from Saudi Arabia <bold>A</bold><italic><tp:taxon-name><tp:taxon-name-part taxon-name-part-type="genus" reg="Micropholcus">M.</tp:taxon-name-part><tp:taxon-name-part taxon-name-part-type="species" reg="dhahran">dhahran</tp:taxon-name-part></tp:taxon-name></italic> Huber, sp. nov., male from ‘Asir, W of Dhahran Al Janub <bold>B</bold><italic><tp:taxon-name><tp:taxon-name-part taxon-name-part-type="genus" reg="Micropholcus">M.</tp:taxon-name-part><tp:taxon-name-part taxon-name-part-type="species" reg="harajah">harajah</tp:taxon-name-part></tp:taxon-name></italic> Huber, sp. nov., female with egg-sac from ‘Asir, SE of Harajah <bold>C, D</bold><italic><tp:taxon-name><tp:taxon-name-part taxon-name-part-type="genus" reg="Micropholcus">M.</tp:taxon-name-part><tp:taxon-name-part taxon-name-part-type="species" reg="alfara">alfara</tp:taxon-name-part></tp:taxon-name></italic> Huber, sp. nov., male and female with egg-sac from ‘Asir, S of Al Fara <bold>E</bold><italic><tp:taxon-name><tp:taxon-name-part taxon-name-part-type="genus" reg="Micropholcus">M.</tp:taxon-name-part><tp:taxon-name-part taxon-name-part-type="species" reg="abha">abha</tp:taxon-name-part></tp:taxon-name></italic> Huber, sp. nov., male from ‘Asir, N of Abha <bold>F</bold><italic><tp:taxon-name><tp:taxon-name-part taxon-name-part-type="genus" reg="Micropholcus">M.</tp:taxon-name-part><tp:taxon-name-part taxon-name-part-type="species" reg="tanomah">tanomah</tp:taxon-name-part></tp:taxon-name></italic> Huber, sp. nov., male from ‘Asir, NW of Tanomah <bold>G</bold><italic><tp:taxon-name><tp:taxon-name-part taxon-name-part-type="genus" reg="Micropholcus">M.</tp:taxon-name-part><tp:taxon-name-part taxon-name-part-type="species" reg="bashayer">bashayer</tp:taxon-name-part></tp:taxon-name></italic> Huber, sp. nov., female with egg-sac from ‘Asir, NW of Al Bashayer <bold>H</bold><italic><tp:taxon-name><tp:taxon-name-part taxon-name-part-type="genus" reg="Micropholcus">M.</tp:taxon-name-part><tp:taxon-name-part taxon-name-part-type="species" reg="maysaan">maysaan</tp:taxon-name-part></tp:taxon-name></italic> Huber, sp. nov., male from Mecca, NW of Maysaan. Photographs BAH.</p></caption><graphic xmlns:xlink="http://www.w3.org/1999/xlink" xlink:href="zookeys-1213-095_article-133178__-g003.jpg" position="float" orientation="portrait" xlink:type="simple" id="oo_1141413.jpg"><uri content-type="original_file" xlink:type="simple">https://binary.pensoft.net/fig/1141413</uri></graphic></fig><fig id="F13" position="float" orientation="portrait"><object-id xmlns:xlink="http://www.w3.org/1999/xlink" content-type="doi" xlink:type="simple">10.3897/zookeys.1213.133178.figure13</object-id><object-id xmlns:xlink="http://www.w3.org/1999/xlink" content-type="arpha" xlink:type="simple">961BF845-01EC-549A-BAF5-4865494E2863</object-id><label>Figure 13.</label><caption><p>Known distribution of <italic><tp:taxon-name><tp:taxon-name-part taxon-name-part-type="genus" reg="Micropholcus">Micropholcus</tp:taxon-name-part><tp:taxon-name-part taxon-name-part-type="species" reg="fauroti">fauroti</tp:taxon-name-part></tp:taxon-name></italic> (Simon) (<bold>A</bold>) and of Old World <italic><tp:taxon-name><tp:taxon-name-part taxon-name-part-type="genus" reg="Micropholcus">Micropholcus</tp:taxon-name-part></tp:taxon-name></italic> in Mindanao (<bold>B</bold>), on the Arabian Peninsula (<bold>C</bold>) and in Morocco (<bold>D</bold>).</p></caption><graphic xmlns:xlink="http://www.w3.org/1999/xlink" xlink:href="zookeys-1213-095_article-133178__-g013.jpg" position="float" orientation="portrait" xlink:type="simple" id="oo_1141423.jpg"><uri content-type="original_file" xlink:type="simple">https://binary.pensoft.net/fig/1141423</uri></graphic></fig><fig id="F14" position="float" orientation="portrait"><object-id xmlns:xlink="http://www.w3.org/1999/xlink" content-type="doi" xlink:type="simple">10.3897/zookeys.1213.133178.figure14</object-id><object-id xmlns:xlink="http://www.w3.org/1999/xlink" content-type="arpha" xlink:type="simple">E74B2949-B7B7-5433-B625-C8AA25646E89</object-id><label>Figure 14.</label><caption><p>Typical habitats of <italic><tp:taxon-name><tp:taxon-name-part taxon-name-part-type="genus" reg="Micropholcus">Micropholcus</tp:taxon-name-part></tp:taxon-name></italic> Deeleman-Reinhold &amp; Prinsen in the Old World <bold>A</bold> Saudi Arabia, ‘Asir, SE of Harajah (type locality of <italic><tp:taxon-name><tp:taxon-name-part taxon-name-part-type="genus" reg="Micropholcus">M.</tp:taxon-name-part><tp:taxon-name-part taxon-name-part-type="species" reg="harajah">harajah</tp:taxon-name-part></tp:taxon-name></italic> Huber, sp. nov.) <bold>B</bold> Saudi Arabia, ‘Asir, S of Al Fara (type locality of <italic><tp:taxon-name><tp:taxon-name-part taxon-name-part-type="genus" reg="Micropholcus">M.</tp:taxon-name-part><tp:taxon-name-part taxon-name-part-type="species" reg="alfara">alfara</tp:taxon-name-part></tp:taxon-name></italic> Huber, sp. nov.) <bold>C</bold> Saudi Arabia, ‘Asir, N of Abha (type locality of <italic><tp:taxon-name><tp:taxon-name-part taxon-name-part-type="genus" reg="Micropholcus">M.</tp:taxon-name-part><tp:taxon-name-part taxon-name-part-type="species" reg="abha">abha</tp:taxon-name-part></tp:taxon-name></italic> Huber, sp. nov.) <bold>D</bold> Saudi Arabia, Mecca, NW of Maysaan (type locality of <italic><tp:taxon-name><tp:taxon-name-part taxon-name-part-type="genus" reg="Micropholcus">M.</tp:taxon-name-part><tp:taxon-name-part taxon-name-part-type="species" reg="maysaan">maysaan</tp:taxon-name-part></tp:taxon-name></italic> Huber, sp. nov.) <bold>E</bold> Oman, Dhofar, near Shaat sinkhole (type locality of <italic><tp:taxon-name><tp:taxon-name-part taxon-name-part-type="genus" reg="Micropholcus">M.</tp:taxon-name-part><tp:taxon-name-part taxon-name-part-type="species" reg="shaat">shaat</tp:taxon-name-part></tp:taxon-name></italic> Huber, sp. nov.) <bold>F</bold> Morocco, Fès-Meknès, Kef El Ghar (type locality of <italic><tp:taxon-name><tp:taxon-name-part taxon-name-part-type="genus" reg="Micropholcus">M.</tp:taxon-name-part><tp:taxon-name-part taxon-name-part-type="species" reg="ghar">ghar</tp:taxon-name-part></tp:taxon-name></italic> Huber, sp. nov.) <bold>G</bold> Morocco, Béni Mellal-Khénifra, Imi n’Ifri (<italic><tp:taxon-name><tp:taxon-name-part taxon-name-part-type="genus" reg="Micropholcus">M.</tp:taxon-name-part><tp:taxon-name-part taxon-name-part-type="species" reg="khenifra">khenifra</tp:taxon-name-part></tp:taxon-name></italic> Huber, Lecigne &amp; Lips, sp. nov.) <bold>H</bold> Philippines, Mindanao, Kabyaw Cave (<italic><tp:taxon-name><tp:taxon-name-part taxon-name-part-type="genus" reg="Micropholcus">M.</tp:taxon-name-part><tp:taxon-name-part taxon-name-part-type="species" reg="bukidnon">bukidnon</tp:taxon-name-part></tp:taxon-name></italic> Huber, sp. nov.). Photos BAH.</p></caption><graphic xmlns:xlink="http://www.w3.org/1999/xlink" xlink:href="zookeys-1213-095_article-133178__-g014.jpg" position="float" orientation="portrait" xlink:type="simple" id="oo_1141424.jpg"><uri content-type="original_file" xlink:type="simple">https://binary.pensoft.net/fig/1141424</uri></graphic></fig></tp:treatment-sec></tp:taxon-treatment>
