# Supplementary material for: ﻿Old World Micropholcus spiders, with first records of acrocerid parasitoids in Pholcidae (Araneae)
Source: Zookeys. 2024 Sep 26;1213:95–182. doi: 10.3897/zookeys.1213.133178 (PMC11450384; doi:10.3897/zookeys.1213.133178)
Supplement: XML Treatment for Micropholcus alfara [file zookeys.1213.133178-treatment6.xml]

<!DOCTYPE tp:taxon-treatment
  PUBLIC "-//TaxonX//DTD Taxonomic Treatment Publishing DTD v0 20100105//EN" "tax-treatment-NSO.dtd">
<tp:taxon-treatment xmlns:tp="http://www.plazi.org/taxpub"><tp:treatment-meta><kwd-group><label>Taxon classification</label><kwd>
                <named-content content-type="kingdom">Animalia</named-content>
              </kwd><kwd>
                <named-content content-type="order">Araneae</named-content>
              </kwd><kwd>
                <named-content content-type="family">Pholcidae</named-content>
              </kwd></kwd-group><mixed-citation publication-type="journal"><person-group><name><surname>Huber</surname><given-names>Bernhard A.</given-names></name><name><surname>Meng</surname><given-names>Guanliang</given-names></name></person-group><article-title>﻿Old World <italic><tp:taxon-name><tp:taxon-name-part taxon-name-part-type="genus" reg="Micropholcus">Micropholcus</tp:taxon-name-part></tp:taxon-name></italic> spiders, with first records of acrocerid parasitoids in <tp:taxon-name><tp:taxon-name-part taxon-name-part-type="family">Pholcidae</tp:taxon-name-part></tp:taxon-name> (<tp:taxon-name><tp:taxon-name-part taxon-name-part-type="order">Araneae</tp:taxon-name-part></tp:taxon-name>)</article-title><source>Zookeys</source><day>26</day><month>09</month><year>2024</year><volume>1213</volume><fpage>95</fpage><lpage>182</lpage><pub-id pub-id-type="doi">10.3897/zookeys.1213.133178</pub-id></mixed-citation></tp:treatment-meta><tp:nomenclature><label>﻿﻿</label><tp:taxon-name>
              <object-id xmlns:xlink="http://www.w3.org/1999/xlink" content-type="arpha" xlink:type="simple">F4469F1D-2FD8-58FD-A939-9F2B79665886</object-id>
              <tp:taxon-name-part taxon-name-part-type="genus" reg="Micropholcus">Micropholcus</tp:taxon-name-part>
              <tp:taxon-name-part taxon-name-part-type="species" reg="alfara">alfara</tp:taxon-name-part>
              <object-id xmlns:xlink="http://www.w3.org/1999/xlink" content-type="zoobank" xlink:type="simple">https://zoobank.org/EC6070DD-193E-427D-B5A6-1354760EE20C</object-id>
            </tp:taxon-name><tp:taxon-authority>Huber</tp:taxon-authority><tp:taxon-status xmlns:xlink="http://www.w3.org/1999/xlink" xlink:type="simple">sp. nov.</tp:taxon-status><xref ref-type="fig" rid="F3">Figs 3C, D</xref><xref ref-type="fig" rid="F6">, 6A, B</xref><xref ref-type="fig" rid="F7">, 7A, B</xref><xref ref-type="fig" rid="F9">, 9A</xref><xref ref-type="fig" rid="F11">, 11D, E</xref><xref ref-type="fig" rid="F31">, 31</xref><xref ref-type="fig" rid="F32">, 32</xref><xref ref-type="fig" rid="F33">, 33</xref><xref ref-type="fig" rid="F34">, 34</xref></tp:nomenclature><tp:treatment-sec sec-type="type material" id="SECID0EHBDI"><title>Type material.</title><p><bold><italic>Holotype</italic>.</bold> Saudi Arabia – ‘<bold>Asir</bold> • ♂; S of Al Fara; <named-content xmlns:xlink="http://www.w3.org/1999/xlink" content-type="dwc:verbatimCoordinates" xlink:type="simple"><named-content content-type="geo-json" specific-use="{&#34;type&#34;:&#34;Point&#34;,&#34;coordinates&#34;:[42.709600,18.048700]}" id="NCID0EXBDI" xlink:type="simple">18.0487°N, 42.7096°E</named-content></named-content>; 2250 m a.s.l.; 21 Mar. 2024; B.A. Huber leg.; <named-content xmlns:xlink="http://www.w3.org/1999/xlink" content-type="dwc:institutional_code" xlink:title="Museum of Arthropods, College of Food and Agriculture Sciences, King Saud University" xlink:href="http://grbio.org/institution/king-saud-university" xlink:type="simple">KSMA</named-content>. <bold><italic>Paratypes</italic>.</bold> Saudi Arabia – ‘<bold>Asir</bold> • 4 ♂♂, 5 ♀♀ (1 ♂, 1 ♀ used for SEM); same collection data as for holotype; <named-content xmlns:xlink="http://www.w3.org/1999/xlink" content-type="dwc:institutional_code" xlink:title="Zoologisches Forschungsmuseum Alexander Koenig" xlink:href="http://grbio.org/institution/zoologisches-forschungsmuseum-alexander-koenig" xlink:type="simple">ZFMK</named-content> Ar 24660 to 24661.</p></tp:treatment-sec><tp:treatment-sec sec-type="material" id="SECID0EKCDI"><title>Other material.</title><p>Saudi Arabia – ‘<bold>Asir</bold> • 1 ♂, 1 ♀, in pure ethanol; same collection data as for holotype; <named-content xmlns:xlink="http://www.w3.org/1999/xlink" content-type="dwc:institutional_code" xlink:title="Zoologisches Forschungsmuseum Alexander Koenig" xlink:href="http://grbio.org/institution/zoologisches-forschungsmuseum-alexander-koenig" xlink:type="simple">ZFMK</named-content> SA112.</p></tp:treatment-sec><tp:treatment-sec sec-type="diagnosis" id="SECID0EWCDI"><title>Diagnosis.</title><p>Distinguished from known congeners by unique shapes of bulbal processes, in particular distinctive prolateral sclerite (arrowed in Fig. <xref ref-type="fig" rid="F32">32D</xref>; similar only in <italic><tp:taxon-name><tp:taxon-name-part taxon-name-part-type="genus" reg="Micropholcus">M.</tp:taxon-name-part><tp:taxon-name-part taxon-name-part-type="species" reg="harajah">harajah</tp:taxon-name-part></tp:taxon-name></italic> sp. nov., cf. Fig. <xref ref-type="fig" rid="F28">28D</xref>); from most congeners (except <italic><tp:taxon-name><tp:taxon-name-part taxon-name-part-type="genus" reg="Micropholcus">M.</tp:taxon-name-part><tp:taxon-name-part taxon-name-part-type="species" reg="harajah">harajah</tp:taxon-name-part></tp:taxon-name></italic> sp. nov. and <italic><tp:taxon-name><tp:taxon-name-part taxon-name-part-type="genus" reg="Micropholcus">M.</tp:taxon-name-part><tp:taxon-name-part taxon-name-part-type="species" reg="dhahran">dhahran</tp:taxon-name-part></tp:taxon-name></italic> sp. nov.) also by rectangular hinged process of procursus with obtuse tip and small ventral terminal pointed process and small proximal spine (in other Saudi Arabian species procursus wider and more curved dorsally, without proximal spine; in <italic><tp:taxon-name><tp:taxon-name-part taxon-name-part-type="genus" reg="Micropholcus">M.</tp:taxon-name-part><tp:taxon-name-part taxon-name-part-type="species" reg="fauroti">fauroti</tp:taxon-name-part></tp:taxon-name></italic> relatively longer and without spine); from most congeners (except for three species above and <italic><tp:taxon-name><tp:taxon-name-part taxon-name-part-type="genus" reg="Micropholcus">M.</tp:taxon-name-part><tp:taxon-name-part taxon-name-part-type="species" reg="jacominae">jacominae</tp:taxon-name-part></tp:taxon-name></italic> and <italic><tp:taxon-name><tp:taxon-name-part taxon-name-part-type="genus" reg="Micropholcus">M.</tp:taxon-name-part><tp:taxon-name-part taxon-name-part-type="species" reg="darbat">darbat</tp:taxon-name-part></tp:taxon-name></italic> sp. nov.) also by long trochanter apophysis (Fig. <xref ref-type="fig" rid="F31">31C</xref>; longer than palpal femur). Female with distinct internal crescent-shaped structures (Fig. <xref ref-type="fig" rid="F33">33C</xref>), similar only in <italic><tp:taxon-name><tp:taxon-name-part taxon-name-part-type="genus" reg="Micropholcus">M.</tp:taxon-name-part><tp:taxon-name-part taxon-name-part-type="species" reg="dhahran">dhahran</tp:taxon-name-part></tp:taxon-name></italic> sp. nov. and <italic><tp:taxon-name><tp:taxon-name-part taxon-name-part-type="genus" reg="Micropholcus">M.</tp:taxon-name-part><tp:taxon-name-part taxon-name-part-type="species" reg="harajah">harajah</tp:taxon-name-part></tp:taxon-name></italic> sp. nov., but closer together; anterior arc narrow (Fig. <xref ref-type="fig" rid="F33">33C</xref>), similar only in <italic><tp:taxon-name><tp:taxon-name-part taxon-name-part-type="genus" reg="Micropholcus">M.</tp:taxon-name-part><tp:taxon-name-part taxon-name-part-type="species" reg="harajah">harajah</tp:taxon-name-part></tp:taxon-name></italic> sp. nov. (cf. Fig. <xref ref-type="fig" rid="F29">29C</xref>), in <italic><tp:taxon-name><tp:taxon-name-part taxon-name-part-type="genus" reg="Micropholcus">M.</tp:taxon-name-part><tp:taxon-name-part taxon-name-part-type="species" reg="dhahran">dhahran</tp:taxon-name-part></tp:taxon-name></italic> sp. nov. wider and with different curvature. From <italic><tp:taxon-name><tp:taxon-name-part taxon-name-part-type="genus" reg="Micropholcus">M.</tp:taxon-name-part><tp:taxon-name-part taxon-name-part-type="species" reg="harajah">harajah</tp:taxon-name-part></tp:taxon-name></italic> sp. nov. also distinguished by absence of subdistal conical projection on hinged process of procursus (cf. Fig. <xref ref-type="fig" rid="F28">28C</xref>) and by absence of pair of external epigynal pockets (cf. Fig. <xref ref-type="fig" rid="F30">30A</xref>).</p><fig id="F31" position="float" orientation="portrait"><object-id xmlns:xlink="http://www.w3.org/1999/xlink" content-type="doi" xlink:type="simple">10.3897/zookeys.1213.133178.figure31</object-id><object-id xmlns:xlink="http://www.w3.org/1999/xlink" content-type="arpha" xlink:type="simple">BE082998-8F5B-54ED-B57D-C385F1EFC65F</object-id><label>Figure 31.</label><caption><p><italic><tp:taxon-name><tp:taxon-name-part taxon-name-part-type="genus" reg="Micropholcus">Micropholcus</tp:taxon-name-part><tp:taxon-name-part taxon-name-part-type="species" reg="alfara">alfara</tp:taxon-name-part></tp:taxon-name></italic> Huber, sp. nov.; male from Saudi Arabia, ‘Asir, S of Al Fara (<named-content xmlns:xlink="http://www.w3.org/1999/xlink" content-type="dwc:institutional_code" xlink:title="Zoologisches Forschungsmuseum Alexander Koenig" xlink:href="http://grbio.org/institution/zoologisches-forschungsmuseum-alexander-koenig" xlink:type="simple">ZFMK</named-content> Ar 24660). Left palp in prolateral (<bold>A</bold>), dorsal (<bold>B</bold>), and retrolateral (<bold>C</bold>) views. Scale bar: 0.3 mm.</p></caption><graphic xmlns:xlink="http://www.w3.org/1999/xlink" xlink:href="zookeys-1213-095_article-133178__-g031.jpg" position="float" orientation="portrait" xlink:type="simple" id="oo_1141441.jpg"><uri content-type="original_file" xlink:type="simple">https://binary.pensoft.net/fig/1141441</uri></graphic></fig><fig id="F32" position="float" orientation="portrait"><object-id xmlns:xlink="http://www.w3.org/1999/xlink" content-type="doi" xlink:type="simple">10.3897/zookeys.1213.133178.figure32</object-id><object-id xmlns:xlink="http://www.w3.org/1999/xlink" content-type="arpha" xlink:type="simple">ECAA19AD-034F-5985-A933-03B0977D085D</object-id><label>Figure 32.</label><caption><p><italic><tp:taxon-name><tp:taxon-name-part taxon-name-part-type="genus" reg="Micropholcus">Micropholcus</tp:taxon-name-part><tp:taxon-name-part taxon-name-part-type="species" reg="alfara">alfara</tp:taxon-name-part></tp:taxon-name></italic> Huber, sp. nov.; male from Saudi Arabia, ‘Asir, S of Al Fara (<named-content xmlns:xlink="http://www.w3.org/1999/xlink" content-type="dwc:institutional_code" xlink:title="Zoologisches Forschungsmuseum Alexander Koenig" xlink:href="http://grbio.org/institution/zoologisches-forschungsmuseum-alexander-koenig" xlink:type="simple">ZFMK</named-content> Ar 24660) <bold>A–C</bold> left procursus in prolateral, dorsal, and retrolateral views <bold>D, E</bold> left genital bulb in prolateral and retrolateral views; arrow in D points at distinctive cone on prolateral bulbal process. Scale bars: 0.3 mm.</p></caption><graphic xmlns:xlink="http://www.w3.org/1999/xlink" xlink:href="zookeys-1213-095_article-133178__-g032.jpg" position="float" orientation="portrait" xlink:type="simple" id="oo_1141442.jpg"><uri content-type="original_file" xlink:type="simple">https://binary.pensoft.net/fig/1141442</uri></graphic></fig><fig id="F33" position="float" orientation="portrait"><object-id xmlns:xlink="http://www.w3.org/1999/xlink" content-type="doi" xlink:type="simple">10.3897/zookeys.1213.133178.figure33</object-id><object-id xmlns:xlink="http://www.w3.org/1999/xlink" content-type="arpha" xlink:type="simple">257DDBDD-CC72-5F44-B104-C3E5DCF0F9AF</object-id><label>Figure 33.</label><caption><p><italic><tp:taxon-name><tp:taxon-name-part taxon-name-part-type="genus" reg="Micropholcus">Micropholcus</tp:taxon-name-part><tp:taxon-name-part taxon-name-part-type="species" reg="alfara">alfara</tp:taxon-name-part></tp:taxon-name></italic> Huber, sp. nov.; from Saudi Arabia, ‘Asir, S of Al Fara <bold>A, B</bold> male chelicerae, frontal and lateral views (<named-content xmlns:xlink="http://www.w3.org/1999/xlink" content-type="dwc:institutional_code" xlink:title="Zoologisches Forschungsmuseum Alexander Koenig" xlink:href="http://grbio.org/institution/zoologisches-forschungsmuseum-alexander-koenig" xlink:type="simple">ZFMK</named-content> Ar 24660) <bold>C</bold> cleared female genitalia, dorsal view (<named-content xmlns:xlink="http://www.w3.org/1999/xlink" content-type="dwc:institutional_code" xlink:title="Zoologisches Forschungsmuseum Alexander Koenig" xlink:href="http://grbio.org/institution/zoologisches-forschungsmuseum-alexander-koenig" xlink:type="simple">ZFMK</named-content> Ar 24661). Scale bars: 0.3 mm.</p></caption><graphic xmlns:xlink="http://www.w3.org/1999/xlink" xlink:href="zookeys-1213-095_article-133178__-g033.jpg" position="float" orientation="portrait" xlink:type="simple" id="oo_1141443.jpg"><uri content-type="original_file" xlink:type="simple">https://binary.pensoft.net/fig/1141443</uri></graphic></fig></tp:treatment-sec><tp:treatment-sec sec-type="description" id="SECID0E2KDI"><title>Description.</title><p><bold>Male</bold> (holotype). <bold><italic>Measurements</italic>.</bold> Total body length 2.6, carapace width 1.0. Distance <abbrev xmlns:xlink="http://www.w3.org/1999/xlink" xlink:title="posterior median eye(s)" id="ABBRID0EHLDI" xlink:type="simple">PME</abbrev>-<abbrev xmlns:xlink="http://www.w3.org/1999/xlink" xlink:title="posterior median eye(s)" id="ABBRID0ELLDI" xlink:type="simple">PME</abbrev> 185 µm; diameter <abbrev xmlns:xlink="http://www.w3.org/1999/xlink" xlink:title="posterior median eye(s)" id="ABBRID0EPLDI" xlink:type="simple">PME</abbrev> 80 µm; distance <abbrev xmlns:xlink="http://www.w3.org/1999/xlink" xlink:title="posterior median eye(s)" id="ABBRID0ETLDI" xlink:type="simple">PME</abbrev>-<abbrev xmlns:xlink="http://www.w3.org/1999/xlink" xlink:title="anterior lateral eye(s)" id="ABBRID0EXLDI" xlink:type="simple">ALE</abbrev> 25 µm; distance <abbrev xmlns:xlink="http://www.w3.org/1999/xlink" xlink:title="anterior median eye(s)" id="ABBRID0E2LDI" xlink:type="simple">AME</abbrev>-<abbrev xmlns:xlink="http://www.w3.org/1999/xlink" xlink:title="anterior median eye(s)" id="ABBRID0E6LDI" xlink:type="simple">AME</abbrev> 20 µm; diameter <abbrev xmlns:xlink="http://www.w3.org/1999/xlink" xlink:title="anterior median eye(s)" id="ABBRID0EDMDI" xlink:type="simple">AME</abbrev> 55 µm. Leg 1: 28.4 (7.1 + 0.4 + 6.9 + 12.8 + 1.2), tibia 2: 4.1, tibia 3: 2.3, tibia 4: 3.3; tibia 1 <abbrev xmlns:xlink="http://www.w3.org/1999/xlink" xlink:title="length/diameter" id="ABBRID0EHMDI" xlink:type="simple">L/d</abbrev>: 81; diameters of leg femora (at half length) 0.09–0.10; of leg tibiae 0.085.</p><p><bold><italic>Colour</italic></bold> (in ethanol). Carapace pale ochre-yellow with large brown median mark connected posteriorly to series of small lateral marks, ocular area slightly darkened, clypeus without darker pattern; sternum whitish; legs ochre-yellow, patellae brown, tibia-metatarsus joints with indistinct brown ring, femur 1 proximally slightly darkened (very indistinct); abdomen ochre-grey, dorsally and laterally with large whitish internal marks.</p><p><bold><italic>Body</italic>.</bold> Habitus as in Fig. <xref ref-type="fig" rid="F3">3C</xref>. Ocular area slightly raised (more distinct in frontal view). Carapace without thoracic groove. Clypeus unmodified. Sternum wider than long (0.64/0.48), unmodified. Abdomen oval, approximately twice as long as wide.</p><p><bold><italic>Chelicerae</italic>.</bold> As in Fig. <xref ref-type="fig" rid="F33">33A, B</xref>; with pair of distal apophyses near laminae, each with two cone-shaped hairs (Fig. <xref ref-type="fig" rid="F6">6A, B</xref>); with pair of proximal frontal processes; with prominent pair of proximal lateral processes.</p><p><bold><italic>Palps</italic>.</bold> As in Fig. <xref ref-type="fig" rid="F31">31</xref>; coxa unmodified; trochanter with very long ventral apophysis with small proximal retrolateral hump and modified hair on distal tip (Fig. <xref ref-type="fig" rid="F9">9A</xref>); femur small relative to tibia, distally widened, with distinct ventral hump; femur-patella joints shifted toward prolateral side; tibia-tarsus joints shifted toward retrolateral side; tarsus with large tarsal organ. Procursus (Fig. <xref ref-type="fig" rid="F32">32A–C</xref>) proximally with sclerotised prolateral hump; at half-length with prolateral-ventral sclerotised ridge, prolateral thick sclerotised ridge, and brush of dorsal hairs; distally with small retrolateral ridge and strong ventral apophysis, membranous ventral-prolateral flap (Fig. <xref ref-type="fig" rid="F7">7A</xref>), and dorsal hinged process. Genital bulb (Figs <xref ref-type="fig" rid="F7">7B</xref>, <xref ref-type="fig" rid="F32">32D, E</xref>) with strong proximal sclerite; with two sclerotised processes of unclear homology: prolateral process with strong pointed cone directed towards bulbous part of genital bulb; retrolateral process originating from basis of embolus, heavily sclerotised with retrolateral row of pointed cones of similar sizes; and mostly semi-transparent short embolus with membranous pointed extension and subdistal row of transparent hair-like processes prolaterally.</p><p><bold><italic>Legs</italic>.</bold> Without spines, without curved hairs, without sexually dimorphic short vertical hairs; retrolateral trichobothrium of tibia 1 at 6%; prolateral trichobothrium absent on tibia 1; tarsus 1 with &gt; 20 pseudosegments, distally distinct.</p><p><bold><italic>Variation</italic></bold> (male). Tibia 1 in five males: 6.8–7.2 (mean 7.0).</p><p><bold>Female.</bold> In general very similar to male. Tibia 1 in five females: 4.6–5.4 (mean 5.0). Epigynum (Fig. <xref ref-type="fig" rid="F34">34A, B</xref>) variably protruding, anterior plate oval, with small and indistinct knob-shaped process posteriorly; with pair of lateral sclerites bent towards lateral anteriorly, without small pockets at posterior ends; and median internal dark structure visible through cuticle. Posterior epigynal plate very short and indistinct. Internal genitalia (Figs <xref ref-type="fig" rid="F33">33C</xref>, <xref ref-type="fig" rid="F34">34C, D</xref>) with pair of elongated pore plates in transversal position; with pair of lateral sclerites, median crescent-shaped structures, and large membranous anterior arc.</p><fig id="F34" position="float" orientation="portrait"><object-id xmlns:xlink="http://www.w3.org/1999/xlink" content-type="doi" xlink:type="simple">10.3897/zookeys.1213.133178.figure34</object-id><object-id xmlns:xlink="http://www.w3.org/1999/xlink" content-type="arpha" xlink:type="simple">18994101-DE06-580C-B08A-A203E463ACCC</object-id><label>Figure 34.</label><caption><p><italic><tp:taxon-name><tp:taxon-name-part taxon-name-part-type="genus" reg="Micropholcus">Micropholcus</tp:taxon-name-part><tp:taxon-name-part taxon-name-part-type="species" reg="alfara">alfara</tp:taxon-name-part></tp:taxon-name></italic> Huber, sp. nov.; female from Saudi Arabia, ‘Asir, S of Al Fara (<named-content xmlns:xlink="http://www.w3.org/1999/xlink" content-type="dwc:institutional_code" xlink:title="Zoologisches Forschungsmuseum Alexander Koenig" xlink:href="http://grbio.org/institution/zoologisches-forschungsmuseum-alexander-koenig" xlink:type="simple">ZFMK</named-content> Ar 24661) <bold>A, B</bold> abdomen, ventral and lateral views <bold>C, D</bold> cleared genitalia, ventral and dorsal views. Scale bars: 0.3 mm.</p></caption><graphic xmlns:xlink="http://www.w3.org/1999/xlink" xlink:href="zookeys-1213-095_article-133178__-g034.jpg" position="float" orientation="portrait" xlink:type="simple" id="oo_1141444.jpg"><uri content-type="original_file" xlink:type="simple">https://binary.pensoft.net/fig/1141444</uri></graphic></fig></tp:treatment-sec><tp:treatment-sec sec-type="etymology" id="SECID0EJQDI"><title>Etymology.</title><p>The species name is derived from the type locality; noun in apposition.</p></tp:treatment-sec><tp:treatment-sec sec-type="distribution" id="SECID0EOQDI"><title>Distribution.</title><p>Known from type locality only, in Saudi Arabia, ‘Asir Province (Fig. <xref ref-type="fig" rid="F13">13C</xref>).</p></tp:treatment-sec><tp:treatment-sec sec-type="natural history" id="SECID0EYQDI"><title>Natural history.</title><p>The spiders were found sitting on the undersides of large boulders (Fig. <xref ref-type="fig" rid="F14">14B</xref>), in small cave-like spaces between ground and boulder. Two egg sacs had diameters of 2.0–2.2 mm, and contained ~ 25–35 eggs each, with an egg diameter of 0.58–0.62 mm.</p></tp:treatment-sec><tp:treatment-sec><!--Section generated to contain objects referenced in tp:taxon-treatment.--><fig id="F3" position="float" orientation="portrait"><object-id xmlns:xlink="http://www.w3.org/1999/xlink" content-type="doi" xlink:type="simple">10.3897/zookeys.1213.133178.figure3</object-id><object-id xmlns:xlink="http://www.w3.org/1999/xlink" content-type="arpha" xlink:type="simple">1B831904-D4A7-5887-8FD7-52FA5A84C675</object-id><label>Figure 3.</label><caption><p><italic><tp:taxon-name><tp:taxon-name-part taxon-name-part-type="genus" reg="Micropholcus">Micropholcus</tp:taxon-name-part></tp:taxon-name></italic> Deeleman-Reinhold &amp; Prinsen; live specimens from Saudi Arabia <bold>A</bold><italic><tp:taxon-name><tp:taxon-name-part taxon-name-part-type="genus" reg="Micropholcus">M.</tp:taxon-name-part><tp:taxon-name-part taxon-name-part-type="species" reg="dhahran">dhahran</tp:taxon-name-part></tp:taxon-name></italic> Huber, sp. nov., male from ‘Asir, W of Dhahran Al Janub <bold>B</bold><italic><tp:taxon-name><tp:taxon-name-part taxon-name-part-type="genus" reg="Micropholcus">M.</tp:taxon-name-part><tp:taxon-name-part taxon-name-part-type="species" reg="harajah">harajah</tp:taxon-name-part></tp:taxon-name></italic> Huber, sp. nov., female with egg-sac from ‘Asir, SE of Harajah <bold>C, D</bold><italic><tp:taxon-name><tp:taxon-name-part taxon-name-part-type="genus" reg="Micropholcus">M.</tp:taxon-name-part><tp:taxon-name-part taxon-name-part-type="species" reg="alfara">alfara</tp:taxon-name-part></tp:taxon-name></italic> Huber, sp. nov., male and female with egg-sac from ‘Asir, S of Al Fara <bold>E</bold><italic><tp:taxon-name><tp:taxon-name-part taxon-name-part-type="genus" reg="Micropholcus">M.</tp:taxon-name-part><tp:taxon-name-part taxon-name-part-type="species" reg="abha">abha</tp:taxon-name-part></tp:taxon-name></italic> Huber, sp. nov., male from ‘Asir, N of Abha <bold>F</bold><italic><tp:taxon-name><tp:taxon-name-part taxon-name-part-type="genus" reg="Micropholcus">M.</tp:taxon-name-part><tp:taxon-name-part taxon-name-part-type="species" reg="tanomah">tanomah</tp:taxon-name-part></tp:taxon-name></italic> Huber, sp. nov., male from ‘Asir, NW of Tanomah <bold>G</bold><italic><tp:taxon-name><tp:taxon-name-part taxon-name-part-type="genus" reg="Micropholcus">M.</tp:taxon-name-part><tp:taxon-name-part taxon-name-part-type="species" reg="bashayer">bashayer</tp:taxon-name-part></tp:taxon-name></italic> Huber, sp. nov., female with egg-sac from ‘Asir, NW of Al Bashayer <bold>H</bold><italic><tp:taxon-name><tp:taxon-name-part taxon-name-part-type="genus" reg="Micropholcus">M.</tp:taxon-name-part><tp:taxon-name-part taxon-name-part-type="species" reg="maysaan">maysaan</tp:taxon-name-part></tp:taxon-name></italic> Huber, sp. nov., male from Mecca, NW of Maysaan. Photographs BAH.</p></caption><graphic xmlns:xlink="http://www.w3.org/1999/xlink" xlink:href="zookeys-1213-095_article-133178__-g003.jpg" position="float" orientation="portrait" xlink:type="simple" id="oo_1141413.jpg"><uri content-type="original_file" xlink:type="simple">https://binary.pensoft.net/fig/1141413</uri></graphic></fig><fig id="F6" position="float" orientation="portrait"><object-id xmlns:xlink="http://www.w3.org/1999/xlink" content-type="doi" xlink:type="simple">10.3897/zookeys.1213.133178.figure6</object-id><object-id xmlns:xlink="http://www.w3.org/1999/xlink" content-type="arpha" xlink:type="simple">5A1128BA-627C-540B-AFD5-E8776BF5C1E4</object-id><label>Figure 6.</label><caption><p><italic><tp:taxon-name><tp:taxon-name-part taxon-name-part-type="genus" reg="Micropholcus">Micropholcus</tp:taxon-name-part></tp:taxon-name></italic> Deeleman-Reinhold &amp; Prinsen; SEM images of male chelicerae: distal apophyses with modified hairs and total view (<bold>D</bold>) <bold>A, B</bold><italic><tp:taxon-name><tp:taxon-name-part taxon-name-part-type="genus" reg="Micropholcus">M.</tp:taxon-name-part><tp:taxon-name-part taxon-name-part-type="species" reg="alfara">alfara</tp:taxon-name-part></tp:taxon-name></italic> Huber sp. nov. <bold>C</bold><italic><tp:taxon-name><tp:taxon-name-part taxon-name-part-type="genus" reg="Micropholcus">M.</tp:taxon-name-part><tp:taxon-name-part taxon-name-part-type="species" reg="tanomah">tanomah</tp:taxon-name-part></tp:taxon-name></italic> Huber, sp. nov. <bold>D, E</bold><italic><tp:taxon-name><tp:taxon-name-part taxon-name-part-type="genus" reg="Micropholcus">M.</tp:taxon-name-part><tp:taxon-name-part taxon-name-part-type="species" reg="darbat">darbat</tp:taxon-name-part></tp:taxon-name></italic> Huber, sp. nov. <bold>F, G</bold><italic><tp:taxon-name><tp:taxon-name-part taxon-name-part-type="genus" reg="Micropholcus">M.</tp:taxon-name-part><tp:taxon-name-part taxon-name-part-type="species" reg="ghar">ghar</tp:taxon-name-part></tp:taxon-name></italic> Huber, sp. nov. <bold>H</bold><italic><tp:taxon-name><tp:taxon-name-part taxon-name-part-type="genus" reg="Micropholcus">M.</tp:taxon-name-part><tp:taxon-name-part taxon-name-part-type="species" reg="bukidnon">bukidnon</tp:taxon-name-part></tp:taxon-name></italic> Huber, sp. nov. Scale bars: 10 µm (<bold>A–C, F–H</bold>); 100 µm (<bold>D</bold>); 2 µm (<bold>E</bold>).</p></caption><graphic xmlns:xlink="http://www.w3.org/1999/xlink" xlink:href="zookeys-1213-095_article-133178__-g006.jpg" position="float" orientation="portrait" xlink:type="simple" id="oo_1141416.jpg"><uri content-type="original_file" xlink:type="simple">https://binary.pensoft.net/fig/1141416</uri></graphic></fig><fig id="F7" position="float" orientation="portrait"><object-id xmlns:xlink="http://www.w3.org/1999/xlink" content-type="doi" xlink:type="simple">10.3897/zookeys.1213.133178.figure7</object-id><object-id xmlns:xlink="http://www.w3.org/1999/xlink" content-type="arpha" xlink:type="simple">511ABB71-70F5-5E7D-922D-7D65E2C38B61</object-id><label>Figure 7.</label><caption><p><italic><tp:taxon-name><tp:taxon-name-part taxon-name-part-type="genus" reg="Micropholcus">Micropholcus</tp:taxon-name-part></tp:taxon-name></italic> Deeleman-Reinhold &amp; Prinsen; SEM images of male palpal structures <bold>A, B</bold><italic><tp:taxon-name><tp:taxon-name-part taxon-name-part-type="genus" reg="Micropholcus">M.</tp:taxon-name-part><tp:taxon-name-part taxon-name-part-type="species" reg="alfara">alfara</tp:taxon-name-part></tp:taxon-name></italic> Huber, sp. nov.; prolateral membranous flap on left procursus and right bulbal processes, prolateral view <bold>C, D</bold><italic><tp:taxon-name><tp:taxon-name-part taxon-name-part-type="genus" reg="Micropholcus">M.</tp:taxon-name-part><tp:taxon-name-part taxon-name-part-type="species" reg="tanomah">tanomah</tp:taxon-name-part></tp:taxon-name></italic> Huber, sp. nov., tip of left procursus and prolateral membranous flap on left procursus <bold>E</bold><italic><tp:taxon-name><tp:taxon-name-part taxon-name-part-type="genus" reg="Micropholcus">M.</tp:taxon-name-part><tp:taxon-name-part taxon-name-part-type="species" reg="tanomah">tanomah</tp:taxon-name-part></tp:taxon-name></italic> Huber, sp. nov., left procursus, dorsal view (bold arrow points at tip of procursus) <bold>F, G</bold><italic><tp:taxon-name><tp:taxon-name-part taxon-name-part-type="genus" reg="Micropholcus">M.</tp:taxon-name-part><tp:taxon-name-part taxon-name-part-type="species" reg="tanomah">tanomah</tp:taxon-name-part></tp:taxon-name></italic> Huber, sp. nov., left bulbal processes, prolateral view, and embolus of same palp in slightly more distal view <bold>H</bold><italic><tp:taxon-name><tp:taxon-name-part taxon-name-part-type="genus" reg="Micropholcus">M.</tp:taxon-name-part><tp:taxon-name-part taxon-name-part-type="species" reg="darbat">darbat</tp:taxon-name-part></tp:taxon-name></italic> Huber, sp. nov., left procursus, retrolateral view. Abbreviations: b, genital bulb; e, embolus; hp, dorsal hinged process; mf, membranous prolateral flap; rr, retrolateral ridge; ta, tarsus; tm, transparent membrane. Scale bars: 10 µm (<bold>A</bold>); 100 µm (<bold>B, E, F, H</bold>); 20 µm (<bold>C, D, G</bold>).</p></caption><graphic xmlns:xlink="http://www.w3.org/1999/xlink" xlink:href="zookeys-1213-095_article-133178__-g007.jpg" position="float" orientation="portrait" xlink:type="simple" id="oo_1141417.jpg"><uri content-type="original_file" xlink:type="simple">https://binary.pensoft.net/fig/1141417</uri></graphic></fig><fig id="F9" position="float" orientation="portrait"><object-id xmlns:xlink="http://www.w3.org/1999/xlink" content-type="doi" xlink:type="simple">10.3897/zookeys.1213.133178.figure9</object-id><object-id xmlns:xlink="http://www.w3.org/1999/xlink" content-type="arpha" xlink:type="simple">2F7E9F26-79D1-5474-B0AB-89F379AE8041</object-id><label>Figure 9.</label><caption><p><italic><tp:taxon-name><tp:taxon-name-part taxon-name-part-type="genus" reg="Micropholcus">Micropholcus</tp:taxon-name-part></tp:taxon-name></italic> Deeleman-Reinhold &amp; Prinsen; SEM images of male palpal trochanter tips and of spinnerets <bold>A</bold><italic><tp:taxon-name><tp:taxon-name-part taxon-name-part-type="genus" reg="Micropholcus">M.</tp:taxon-name-part><tp:taxon-name-part taxon-name-part-type="species" reg="alfara">alfara</tp:taxon-name-part></tp:taxon-name></italic> Huber, sp. nov. <bold>B</bold><italic><tp:taxon-name><tp:taxon-name-part taxon-name-part-type="genus" reg="Micropholcus">M.</tp:taxon-name-part><tp:taxon-name-part taxon-name-part-type="species" reg="tanomah">tanomah</tp:taxon-name-part></tp:taxon-name></italic> Huber, sp. nov. <bold>C</bold><italic><tp:taxon-name><tp:taxon-name-part taxon-name-part-type="genus" reg="Micropholcus">M.</tp:taxon-name-part><tp:taxon-name-part taxon-name-part-type="species" reg="darbat">darbat</tp:taxon-name-part></tp:taxon-name></italic> Huber, sp. nov. <bold>D</bold><italic><tp:taxon-name><tp:taxon-name-part taxon-name-part-type="genus" reg="Micropholcus">M.</tp:taxon-name-part><tp:taxon-name-part taxon-name-part-type="species" reg="ghar">ghar</tp:taxon-name-part></tp:taxon-name></italic> Huber, sp. nov. <bold>E</bold><italic><tp:taxon-name><tp:taxon-name-part taxon-name-part-type="genus" reg="Micropholcus">M.</tp:taxon-name-part><tp:taxon-name-part taxon-name-part-type="species" reg="bukidnon">bukidnon</tp:taxon-name-part></tp:taxon-name></italic> Huber, sp. nov. <bold>F, G</bold><italic><tp:taxon-name><tp:taxon-name-part taxon-name-part-type="genus" reg="Micropholcus">M.</tp:taxon-name-part><tp:taxon-name-part taxon-name-part-type="species" reg="tanomah">tanomah</tp:taxon-name-part></tp:taxon-name></italic> Huber, sp. nov., male <abbrev xmlns:xlink="http://www.w3.org/1999/xlink" xlink:title="anterior lateral spinneret(s)" id="ABBRID0ESDAI" xlink:type="simple">ALS</abbrev>, and male spinnerets and anal cone (asterisk) <bold>H, I</bold><italic><tp:taxon-name><tp:taxon-name-part taxon-name-part-type="genus" reg="Micropholcus">M.</tp:taxon-name-part><tp:taxon-name-part taxon-name-part-type="species" reg="ghar">ghar</tp:taxon-name-part></tp:taxon-name></italic> Huber, sp. nov., male <abbrev xmlns:xlink="http://www.w3.org/1999/xlink" xlink:title="anterior lateral spinneret(s)" id="ABBRID0EDEAI" xlink:type="simple">ALS</abbrev> and male spinnerets <bold>J</bold><italic><tp:taxon-name><tp:taxon-name-part taxon-name-part-type="genus" reg="Micropholcus">M.</tp:taxon-name-part><tp:taxon-name-part taxon-name-part-type="species" reg="bukidnon">bukidnon</tp:taxon-name-part></tp:taxon-name></italic> Huber, sp. nov., male <abbrev xmlns:xlink="http://www.w3.org/1999/xlink" xlink:title="anterior lateral spinneret(s)" id="ABBRID0EUEAI" xlink:type="simple">ALS</abbrev>. Scale bars: 10 µm (<bold>A–F, H, J</bold>), 100 µm (<bold>G</bold>), 20 µm (<bold>I</bold>).</p></caption><graphic xmlns:xlink="http://www.w3.org/1999/xlink" xlink:href="zookeys-1213-095_article-133178__-g009.jpg" position="float" orientation="portrait" xlink:type="simple" id="oo_1141419.jpg"><uri content-type="original_file" xlink:type="simple">https://binary.pensoft.net/fig/1141419</uri></graphic></fig><fig id="F11" position="float" orientation="portrait"><object-id xmlns:xlink="http://www.w3.org/1999/xlink" content-type="doi" xlink:type="simple">10.3897/zookeys.1213.133178.figure11</object-id><object-id xmlns:xlink="http://www.w3.org/1999/xlink" content-type="arpha" xlink:type="simple">F0A9C633-B74D-57E4-9F2F-E2567A7F0496</object-id><label>Figure 11.</label><caption><p><italic><tp:taxon-name><tp:taxon-name-part taxon-name-part-type="genus" reg="Micropholcus">Micropholcus</tp:taxon-name-part></tp:taxon-name></italic> Deeleman-Reinhold &amp; Prinsen; SEM images of epigynal knobs (<bold>A–C</bold>), trichobothria (<bold>D</bold>), and tarsal organs (<bold>E–J</bold>) <bold>A</bold><italic><tp:taxon-name><tp:taxon-name-part taxon-name-part-type="genus" reg="Micropholcus">M.</tp:taxon-name-part><tp:taxon-name-part taxon-name-part-type="species" reg="tanomah">tanomah</tp:taxon-name-part></tp:taxon-name></italic> Huber, sp. nov. <bold>B</bold><italic><tp:taxon-name><tp:taxon-name-part taxon-name-part-type="genus" reg="Micropholcus">M.</tp:taxon-name-part><tp:taxon-name-part taxon-name-part-type="species" reg="darbat">darbat</tp:taxon-name-part></tp:taxon-name></italic> Huber, sp. nov. <bold>C</bold><italic><tp:taxon-name><tp:taxon-name-part taxon-name-part-type="genus" reg="Micropholcus">M.</tp:taxon-name-part><tp:taxon-name-part taxon-name-part-type="species" reg="ghar">ghar</tp:taxon-name-part></tp:taxon-name></italic> Huber, sp. nov. <bold>D</bold><italic><tp:taxon-name><tp:taxon-name-part taxon-name-part-type="genus" reg="Micropholcus">M.</tp:taxon-name-part><tp:taxon-name-part taxon-name-part-type="species" reg="alfara">alfara</tp:taxon-name-part></tp:taxon-name></italic> Huber, sp. nov., female left palpal tibia <bold>E</bold><italic><tp:taxon-name><tp:taxon-name-part taxon-name-part-type="genus" reg="Micropholcus">M.</tp:taxon-name-part><tp:taxon-name-part taxon-name-part-type="species" reg="alfara">alfara</tp:taxon-name-part></tp:taxon-name></italic> Huber, sp. nov., male right tarsus 2 <bold>F</bold><italic><tp:taxon-name><tp:taxon-name-part taxon-name-part-type="genus" reg="Micropholcus">M.</tp:taxon-name-part><tp:taxon-name-part taxon-name-part-type="species" reg="tanomah">tanomah</tp:taxon-name-part></tp:taxon-name></italic> Huber, sp. nov., female left tarsus 2 <bold>G, H</bold><italic><tp:taxon-name><tp:taxon-name-part taxon-name-part-type="genus" reg="Micropholcus">M.</tp:taxon-name-part><tp:taxon-name-part taxon-name-part-type="species" reg="darbat">darbat</tp:taxon-name-part></tp:taxon-name></italic> Huber, sp. nov., female right tarsus 2 and male palpal tarsus <bold>I</bold><italic><tp:taxon-name><tp:taxon-name-part taxon-name-part-type="genus" reg="Micropholcus">M.</tp:taxon-name-part><tp:taxon-name-part taxon-name-part-type="species" reg="ghar">ghar</tp:taxon-name-part></tp:taxon-name></italic> Huber, sp. nov., male palpal tarsus <bold>J</bold><italic><tp:taxon-name><tp:taxon-name-part taxon-name-part-type="genus" reg="Micropholcus">M.</tp:taxon-name-part><tp:taxon-name-part taxon-name-part-type="species" reg="bukidnon">bukidnon</tp:taxon-name-part></tp:taxon-name></italic> Huber, sp. nov., male palpal tarsus. Scale bars: 20 µm (<bold>A</bold>); 10 µm (<bold>B–D, H–J</bold>); 2 µm (<bold>E–G</bold>).</p></caption><graphic xmlns:xlink="http://www.w3.org/1999/xlink" xlink:href="zookeys-1213-095_article-133178__-g011.jpg" position="float" orientation="portrait" xlink:type="simple" id="oo_1141421.jpg"><uri content-type="original_file" xlink:type="simple">https://binary.pensoft.net/fig/1141421</uri></graphic></fig><fig id="F28" position="float" orientation="portrait"><object-id xmlns:xlink="http://www.w3.org/1999/xlink" content-type="doi" xlink:type="simple">10.3897/zookeys.1213.133178.figure28</object-id><object-id xmlns:xlink="http://www.w3.org/1999/xlink" content-type="arpha" xlink:type="simple">E8372D5B-D484-53F0-B85E-BB721E5427CC</object-id><label>Figure 28.</label><caption><p><italic><tp:taxon-name><tp:taxon-name-part taxon-name-part-type="genus" reg="Micropholcus">Micropholcus</tp:taxon-name-part><tp:taxon-name-part taxon-name-part-type="species" reg="harajah">harajah</tp:taxon-name-part></tp:taxon-name></italic> Huber, sp. nov.; male from Saudi Arabia, ‘Asir, SE of Harajah (<named-content xmlns:xlink="http://www.w3.org/1999/xlink" content-type="dwc:institutional_code" xlink:title="Zoologisches Forschungsmuseum Alexander Koenig" xlink:href="http://grbio.org/institution/zoologisches-forschungsmuseum-alexander-koenig" xlink:type="simple">ZFMK</named-content> Ar 24658) <bold>A–C</bold> left procursus in prolateral, dorsal, and retrolateral views; bold arrowed in C points at distinctive subdistal projection on hinged process <bold>D, E</bold> left genital bulb in prolateral and retrolateral views; bold arrowed in D points at distinctive cone on prolateral bulbal process. Abbreviations: e, embolus; ps, proximal bulbal sclerite. Scale bars: 0.3 mm.</p></caption><graphic xmlns:xlink="http://www.w3.org/1999/xlink" xlink:href="zookeys-1213-095_article-133178__-g028.jpg" position="float" orientation="portrait" xlink:type="simple" id="oo_1141438.jpg"><uri content-type="original_file" xlink:type="simple">https://binary.pensoft.net/fig/1141438</uri></graphic></fig><fig id="F29" position="float" orientation="portrait"><object-id xmlns:xlink="http://www.w3.org/1999/xlink" content-type="doi" xlink:type="simple">10.3897/zookeys.1213.133178.figure29</object-id><object-id xmlns:xlink="http://www.w3.org/1999/xlink" content-type="arpha" xlink:type="simple">81C87797-9A08-55E8-8E84-D7078186DE00</object-id><label>Figure 29.</label><caption><p><italic><tp:taxon-name><tp:taxon-name-part taxon-name-part-type="genus" reg="Micropholcus">Micropholcus</tp:taxon-name-part><tp:taxon-name-part taxon-name-part-type="species" reg="harajah">harajah</tp:taxon-name-part></tp:taxon-name></italic> Huber, sp. nov.; from Saudi Arabia, ‘Asir, SE of Harajah <bold>A, B</bold> male chelicerae, frontal and lateral views (<named-content xmlns:xlink="http://www.w3.org/1999/xlink" content-type="dwc:institutional_code" xlink:title="Zoologisches Forschungsmuseum Alexander Koenig" xlink:href="http://grbio.org/institution/zoologisches-forschungsmuseum-alexander-koenig" xlink:type="simple">ZFMK</named-content> Ar 24658) <bold>C</bold> cleared female genitalia, dorsal view (<named-content xmlns:xlink="http://www.w3.org/1999/xlink" content-type="dwc:institutional_code" xlink:title="Zoologisches Forschungsmuseum Alexander Koenig" xlink:href="http://grbio.org/institution/zoologisches-forschungsmuseum-alexander-koenig" xlink:type="simple">ZFMK</named-content> Ar 24659). Scale bars: 0.3 mm.</p></caption><graphic xmlns:xlink="http://www.w3.org/1999/xlink" xlink:href="zookeys-1213-095_article-133178__-g029.jpg" position="float" orientation="portrait" xlink:type="simple" id="oo_1141439.jpg"><uri content-type="original_file" xlink:type="simple">https://binary.pensoft.net/fig/1141439</uri></graphic></fig><fig id="F30" position="float" orientation="portrait"><object-id xmlns:xlink="http://www.w3.org/1999/xlink" content-type="doi" xlink:type="simple">10.3897/zookeys.1213.133178.figure30</object-id><object-id xmlns:xlink="http://www.w3.org/1999/xlink" content-type="arpha" xlink:type="simple">DF9751DE-F199-52F5-9F07-E139EDAD5B1F</object-id><label>Figure 30.</label><caption><p><italic><tp:taxon-name><tp:taxon-name-part taxon-name-part-type="genus" reg="Micropholcus">Micropholcus</tp:taxon-name-part><tp:taxon-name-part taxon-name-part-type="species" reg="harajah">harajah</tp:taxon-name-part></tp:taxon-name></italic> Huber, sp. nov.; female from Saudi Arabia, ‘Asir, SE of Harajah (<named-content xmlns:xlink="http://www.w3.org/1999/xlink" content-type="dwc:institutional_code" xlink:title="Zoologisches Forschungsmuseum Alexander Koenig" xlink:href="http://grbio.org/institution/zoologisches-forschungsmuseum-alexander-koenig" xlink:type="simple">ZFMK</named-content> Ar 24659) <bold>A, B</bold> abdomen, ventral and lateral views; arrows in A point at unique epigynal pockets <bold>C, D</bold> cleared genitalia, ventral and dorsal views. Scale bars: 0.3 mm.</p></caption><graphic xmlns:xlink="http://www.w3.org/1999/xlink" xlink:href="zookeys-1213-095_article-133178__-g030.jpg" position="float" orientation="portrait" xlink:type="simple" id="oo_1141440.jpg"><uri content-type="original_file" xlink:type="simple">https://binary.pensoft.net/fig/1141440</uri></graphic></fig><fig id="F13" position="float" orientation="portrait"><object-id xmlns:xlink="http://www.w3.org/1999/xlink" content-type="doi" xlink:type="simple">10.3897/zookeys.1213.133178.figure13</object-id><object-id xmlns:xlink="http://www.w3.org/1999/xlink" content-type="arpha" xlink:type="simple">961BF845-01EC-549A-BAF5-4865494E2863</object-id><label>Figure 13.</label><caption><p>Known distribution of <italic><tp:taxon-name><tp:taxon-name-part taxon-name-part-type="genus" reg="Micropholcus">Micropholcus</tp:taxon-name-part><tp:taxon-name-part taxon-name-part-type="species" reg="fauroti">fauroti</tp:taxon-name-part></tp:taxon-name></italic> (Simon) (<bold>A</bold>) and of Old World <italic><tp:taxon-name><tp:taxon-name-part taxon-name-part-type="genus" reg="Micropholcus">Micropholcus</tp:taxon-name-part></tp:taxon-name></italic> in Mindanao (<bold>B</bold>), on the Arabian Peninsula (<bold>C</bold>) and in Morocco (<bold>D</bold>).</p></caption><graphic xmlns:xlink="http://www.w3.org/1999/xlink" xlink:href="zookeys-1213-095_article-133178__-g013.jpg" position="float" orientation="portrait" xlink:type="simple" id="oo_1141423.jpg"><uri content-type="original_file" xlink:type="simple">https://binary.pensoft.net/fig/1141423</uri></graphic></fig><fig id="F14" position="float" orientation="portrait"><object-id xmlns:xlink="http://www.w3.org/1999/xlink" content-type="doi" xlink:type="simple">10.3897/zookeys.1213.133178.figure14</object-id><object-id xmlns:xlink="http://www.w3.org/1999/xlink" content-type="arpha" xlink:type="simple">E74B2949-B7B7-5433-B625-C8AA25646E89</object-id><label>Figure 14.</label><caption><p>Typical habitats of <italic><tp:taxon-name><tp:taxon-name-part taxon-name-part-type="genus" reg="Micropholcus">Micropholcus</tp:taxon-name-part></tp:taxon-name></italic> Deeleman-Reinhold &amp; Prinsen in the Old World <bold>A</bold> Saudi Arabia, ‘Asir, SE of Harajah (type locality of <italic><tp:taxon-name><tp:taxon-name-part taxon-name-part-type="genus" reg="Micropholcus">M.</tp:taxon-name-part><tp:taxon-name-part taxon-name-part-type="species" reg="harajah">harajah</tp:taxon-name-part></tp:taxon-name></italic> Huber, sp. nov.) <bold>B</bold> Saudi Arabia, ‘Asir, S of Al Fara (type locality of <italic><tp:taxon-name><tp:taxon-name-part taxon-name-part-type="genus" reg="Micropholcus">M.</tp:taxon-name-part><tp:taxon-name-part taxon-name-part-type="species" reg="alfara">alfara</tp:taxon-name-part></tp:taxon-name></italic> Huber, sp. nov.) <bold>C</bold> Saudi Arabia, ‘Asir, N of Abha (type locality of <italic><tp:taxon-name><tp:taxon-name-part taxon-name-part-type="genus" reg="Micropholcus">M.</tp:taxon-name-part><tp:taxon-name-part taxon-name-part-type="species" reg="abha">abha</tp:taxon-name-part></tp:taxon-name></italic> Huber, sp. nov.) <bold>D</bold> Saudi Arabia, Mecca, NW of Maysaan (type locality of <italic><tp:taxon-name><tp:taxon-name-part taxon-name-part-type="genus" reg="Micropholcus">M.</tp:taxon-name-part><tp:taxon-name-part taxon-name-part-type="species" reg="maysaan">maysaan</tp:taxon-name-part></tp:taxon-name></italic> Huber, sp. nov.) <bold>E</bold> Oman, Dhofar, near Shaat sinkhole (type locality of <italic><tp:taxon-name><tp:taxon-name-part taxon-name-part-type="genus" reg="Micropholcus">M.</tp:taxon-name-part><tp:taxon-name-part taxon-name-part-type="species" reg="shaat">shaat</tp:taxon-name-part></tp:taxon-name></italic> Huber, sp. nov.) <bold>F</bold> Morocco, Fès-Meknès, Kef El Ghar (type locality of <italic><tp:taxon-name><tp:taxon-name-part taxon-name-part-type="genus" reg="Micropholcus">M.</tp:taxon-name-part><tp:taxon-name-part taxon-name-part-type="species" reg="ghar">ghar</tp:taxon-name-part></tp:taxon-name></italic> Huber, sp. nov.) <bold>G</bold> Morocco, Béni Mellal-Khénifra, Imi n’Ifri (<italic><tp:taxon-name><tp:taxon-name-part taxon-name-part-type="genus" reg="Micropholcus">M.</tp:taxon-name-part><tp:taxon-name-part taxon-name-part-type="species" reg="khenifra">khenifra</tp:taxon-name-part></tp:taxon-name></italic> Huber, Lecigne &amp; Lips, sp. nov.) <bold>H</bold> Philippines, Mindanao, Kabyaw Cave (<italic><tp:taxon-name><tp:taxon-name-part taxon-name-part-type="genus" reg="Micropholcus">M.</tp:taxon-name-part><tp:taxon-name-part taxon-name-part-type="species" reg="bukidnon">bukidnon</tp:taxon-name-part></tp:taxon-name></italic> Huber, sp. nov.). Photos BAH.</p></caption><graphic xmlns:xlink="http://www.w3.org/1999/xlink" xlink:href="zookeys-1213-095_article-133178__-g014.jpg" position="float" orientation="portrait" xlink:type="simple" id="oo_1141424.jpg"><uri content-type="original_file" xlink:type="simple">https://binary.pensoft.net/fig/1141424</uri></graphic></fig></tp:treatment-sec></tp:taxon-treatment>
