# Supplementary material for: ﻿Old World Micropholcus spiders, with first records of acrocerid parasitoids in Pholcidae (Araneae)
Source: Zookeys. 2024 Sep 26;1213:95–182. doi: 10.3897/zookeys.1213.133178 (PMC11450384; doi:10.3897/zookeys.1213.133178)
Supplement: XML Treatment for Micropholcus bashayer [file zookeys.1213.133178-treatment9.xml]

<!DOCTYPE tp:taxon-treatment
  PUBLIC "-//TaxonX//DTD Taxonomic Treatment Publishing DTD v0 20100105//EN" "tax-treatment-NSO.dtd">
<tp:taxon-treatment xmlns:tp="http://www.plazi.org/taxpub"><tp:treatment-meta><kwd-group><label>Taxon classification</label><kwd>
                <named-content content-type="kingdom">Animalia</named-content>
              </kwd><kwd>
                <named-content content-type="order">Araneae</named-content>
              </kwd><kwd>
                <named-content content-type="family">Pholcidae</named-content>
              </kwd></kwd-group><mixed-citation publication-type="journal"><person-group><name><surname>Huber</surname><given-names>Bernhard A.</given-names></name><name><surname>Meng</surname><given-names>Guanliang</given-names></name></person-group><article-title>﻿Old World <italic><tp:taxon-name><tp:taxon-name-part taxon-name-part-type="genus" reg="Micropholcus">Micropholcus</tp:taxon-name-part></tp:taxon-name></italic> spiders, with first records of acrocerid parasitoids in <tp:taxon-name><tp:taxon-name-part taxon-name-part-type="family">Pholcidae</tp:taxon-name-part></tp:taxon-name> (<tp:taxon-name><tp:taxon-name-part taxon-name-part-type="order">Araneae</tp:taxon-name-part></tp:taxon-name>)</article-title><source>Zookeys</source><day>26</day><month>09</month><year>2024</year><volume>1213</volume><fpage>95</fpage><lpage>182</lpage><pub-id pub-id-type="doi">10.3897/zookeys.1213.133178</pub-id></mixed-citation></tp:treatment-meta><tp:nomenclature><label>﻿﻿</label><tp:taxon-name>
              <object-id xmlns:xlink="http://www.w3.org/1999/xlink" content-type="arpha" xlink:type="simple">C76D47CD-DD4A-5269-90C1-285F36B5752E</object-id>
              <tp:taxon-name-part taxon-name-part-type="genus" reg="Micropholcus">Micropholcus</tp:taxon-name-part>
              <tp:taxon-name-part taxon-name-part-type="species" reg="bashayer">bashayer</tp:taxon-name-part>
              <object-id xmlns:xlink="http://www.w3.org/1999/xlink" content-type="zoobank" xlink:type="simple">https://zoobank.org/3B85B5E5-99F7-46EB-B1D0-0380D127FC33</object-id>
            </tp:taxon-name><tp:taxon-authority>Huber</tp:taxon-authority><tp:taxon-status xmlns:xlink="http://www.w3.org/1999/xlink" xlink:type="simple">sp. nov.</tp:taxon-status><xref ref-type="fig" rid="F3">Figs 3G</xref><xref ref-type="fig" rid="F43">, 43</xref><xref ref-type="fig" rid="F44">, 44</xref><xref ref-type="fig" rid="F45">, 45</xref><xref ref-type="fig" rid="F46">, 46</xref></tp:nomenclature><tp:treatment-sec sec-type="type material" id="SECID0E4UAK"><title>Type material.</title><p><bold><italic>Holotype</italic>.</bold> Saudi Arabia – ‘<bold>Asir</bold> • ♂; NW of Al Bashayer; <named-content xmlns:xlink="http://www.w3.org/1999/xlink" content-type="dwc:verbatimCoordinates" xlink:type="simple"><named-content content-type="geo-json" specific-use="{&#34;type&#34;:&#34;Point&#34;,&#34;coordinates&#34;:[41.882400,19.819400]}" id="NCID0ENVAK" xlink:type="simple">19.8194°N, 41.8824°E</named-content></named-content>; 1850 m a.s.l.; 19 Mar. 2024; B.A. Huber leg.; <named-content xmlns:xlink="http://www.w3.org/1999/xlink" content-type="dwc:institutional_code" xlink:title="Museum of Arthropods, College of Food and Agriculture Sciences, King Saud University" xlink:href="http://grbio.org/institution/king-saud-university" xlink:type="simple">KSMA</named-content>. <bold><italic>Paratypes</italic>.</bold> Saudi Arabia – ‘<bold>Asir</bold> • 8 ♂♂, 10 ♀♀; same collection data as for holotype; <named-content xmlns:xlink="http://www.w3.org/1999/xlink" content-type="dwc:institutional_code" xlink:title="Zoologisches Forschungsmuseum Alexander Koenig" xlink:href="http://grbio.org/institution/zoologisches-forschungsmuseum-alexander-koenig" xlink:type="simple">ZFMK</named-content> Ar 24665 to 24666.</p></tp:treatment-sec><tp:treatment-sec sec-type="material" id="SECID0EAWAK"><title>Other material.</title><p>Saudi Arabia – ‘<bold>Asir</bold> • 2 ♂♂, 3 ♀♀; in pure ethanol; same collection data as for holotype; <named-content xmlns:xlink="http://www.w3.org/1999/xlink" content-type="dwc:institutional_code" xlink:title="Zoologisches Forschungsmuseum Alexander Koenig" xlink:href="http://grbio.org/institution/zoologisches-forschungsmuseum-alexander-koenig" xlink:type="simple">ZFMK</named-content> SA96.</p></tp:treatment-sec><tp:treatment-sec sec-type="diagnosis" id="SECID0EMWAK"><title>Diagnosis.</title><p>Distinguished from most similar known species (<italic><tp:taxon-name><tp:taxon-name-part taxon-name-part-type="genus" reg="Micropholcus">M.</tp:taxon-name-part><tp:taxon-name-part taxon-name-part-type="species" reg="maysaan">maysaan</tp:taxon-name-part></tp:taxon-name></italic> sp. nov.) by less widened dorsal hinged process of procursus (Fig. <xref ref-type="fig" rid="F44">44C</xref>), by pointed projection of bulbal process (arrowed in Fig. <xref ref-type="fig" rid="F44">44E</xref>) not directed towards bulbous part, and by darkened central area of epigynal plate (Fig. <xref ref-type="fig" rid="F46">46A</xref>; rather than anterior part, cf. Fig. <xref ref-type="fig" rid="F50">50A</xref>). From third species in northern Saudi Arabian group (<italic><tp:taxon-name><tp:taxon-name-part taxon-name-part-type="genus" reg="Micropholcus">M.</tp:taxon-name-part><tp:taxon-name-part taxon-name-part-type="species" reg="tanomah">tanomah</tp:taxon-name-part></tp:taxon-name></italic> sp. nov.) by wider main bulbal process (Fig. <xref ref-type="fig" rid="F44">44D</xref>), by epigynal ‘knob’ in central rather than posterior position on epigynal plate (Fig. <xref ref-type="fig" rid="F46">46A</xref>). From species of the southern Saudi Arabian group and <italic><tp:taxon-name><tp:taxon-name-part taxon-name-part-type="genus" reg="Micropholcus">M.</tp:taxon-name-part><tp:taxon-name-part taxon-name-part-type="species" reg="jacominae">jacominae</tp:taxon-name-part></tp:taxon-name></italic> by shorter male palpal trochanter apophysis (Fig. <xref ref-type="fig" rid="F43">43C</xref>), internal female genitalia with membranous central element rather than distinct arc (Fig. <xref ref-type="fig" rid="F45">45C</xref>) and without crescent-shaped structures.</p><fig id="F43" position="float" orientation="portrait"><object-id xmlns:xlink="http://www.w3.org/1999/xlink" content-type="doi" xlink:type="simple">10.3897/zookeys.1213.133178.figure43</object-id><object-id xmlns:xlink="http://www.w3.org/1999/xlink" content-type="arpha" xlink:type="simple">903BD4E1-FB29-5450-A9E9-E16FC87F24ED</object-id><label>Figure 43.</label><caption><p><italic><tp:taxon-name><tp:taxon-name-part taxon-name-part-type="genus" reg="Micropholcus">Micropholcus</tp:taxon-name-part><tp:taxon-name-part taxon-name-part-type="species" reg="bashayer">bashayer</tp:taxon-name-part></tp:taxon-name></italic> Huber, sp. nov.; male from Saudi Arabia, ‘Asir, NW of Al Bashayer (<named-content xmlns:xlink="http://www.w3.org/1999/xlink" content-type="dwc:institutional_code" xlink:title="Zoologisches Forschungsmuseum Alexander Koenig" xlink:href="http://grbio.org/institution/zoologisches-forschungsmuseum-alexander-koenig" xlink:type="simple">ZFMK</named-content> Ar 24665). Left palp in prolateral (<bold>A</bold>), dorsal (<bold>B</bold>), and retrolateral (<bold>C</bold>) views. Scale bar: 0.3 mm.</p></caption><graphic xmlns:xlink="http://www.w3.org/1999/xlink" xlink:href="zookeys-1213-095_article-133178__-g043.jpg" position="float" orientation="portrait" xlink:type="simple" id="oo_1141453.jpg"><uri content-type="original_file" xlink:type="simple">https://binary.pensoft.net/fig/1141453</uri></graphic></fig><fig id="F44" position="float" orientation="portrait"><object-id xmlns:xlink="http://www.w3.org/1999/xlink" content-type="doi" xlink:type="simple">10.3897/zookeys.1213.133178.figure44</object-id><object-id xmlns:xlink="http://www.w3.org/1999/xlink" content-type="arpha" xlink:type="simple">EFB2DD06-CD51-5E24-A98F-4FB5902A13EA</object-id><label>Figure 44.</label><caption><p><italic><tp:taxon-name><tp:taxon-name-part taxon-name-part-type="genus" reg="Micropholcus">Micropholcus</tp:taxon-name-part><tp:taxon-name-part taxon-name-part-type="species" reg="bashayer">bashayer</tp:taxon-name-part></tp:taxon-name></italic> Huber, sp. nov.; male from Saudi Arabia, ‘Asir, NW of Al Bashayer (<named-content xmlns:xlink="http://www.w3.org/1999/xlink" content-type="dwc:institutional_code" xlink:title="Zoologisches Forschungsmuseum Alexander Koenig" xlink:href="http://grbio.org/institution/zoologisches-forschungsmuseum-alexander-koenig" xlink:type="simple">ZFMK</named-content> Ar 24665) <bold>A–C</bold> left procursus in prolateral, dorsal, and retrolateral views <bold>D, E</bold> left genital bulb in prolateral and retrolateral views; bold arrow in E points at retrolateral process originating from embolus. Abbreviation: e, embolus. Scale bars: 0.3 mm.</p></caption><graphic xmlns:xlink="http://www.w3.org/1999/xlink" xlink:href="zookeys-1213-095_article-133178__-g044.jpg" position="float" orientation="portrait" xlink:type="simple" id="oo_1141454.jpg"><uri content-type="original_file" xlink:type="simple">https://binary.pensoft.net/fig/1141454</uri></graphic></fig><fig id="F45" position="float" orientation="portrait"><object-id xmlns:xlink="http://www.w3.org/1999/xlink" content-type="doi" xlink:type="simple">10.3897/zookeys.1213.133178.figure45</object-id><object-id xmlns:xlink="http://www.w3.org/1999/xlink" content-type="arpha" xlink:type="simple">F88030A9-38F4-5D76-BB94-979FD9EE2BBE</object-id><label>Figure 45.</label><caption><p><italic><tp:taxon-name><tp:taxon-name-part taxon-name-part-type="genus" reg="Micropholcus">Micropholcus</tp:taxon-name-part><tp:taxon-name-part taxon-name-part-type="species" reg="bashayer">bashayer</tp:taxon-name-part></tp:taxon-name></italic> Huber, sp. nov.; from Saudi Arabia, ‘Asir, NW of Al Bashayer <bold>A, B</bold> male chelicerae, frontal and lateral views (<named-content xmlns:xlink="http://www.w3.org/1999/xlink" content-type="dwc:institutional_code" xlink:title="Zoologisches Forschungsmuseum Alexander Koenig" xlink:href="http://grbio.org/institution/zoologisches-forschungsmuseum-alexander-koenig" xlink:type="simple">ZFMK</named-content> Ar 24665) <bold>C</bold> cleared female genitalia, dorsal view (<named-content xmlns:xlink="http://www.w3.org/1999/xlink" content-type="dwc:institutional_code" xlink:title="Zoologisches Forschungsmuseum Alexander Koenig" xlink:href="http://grbio.org/institution/zoologisches-forschungsmuseum-alexander-koenig" xlink:type="simple">ZFMK</named-content> Ar 24666). Scale bars: 0.3 mm.</p></caption><graphic xmlns:xlink="http://www.w3.org/1999/xlink" xlink:href="zookeys-1213-095_article-133178__-g045.jpg" position="float" orientation="portrait" xlink:type="simple" id="oo_1141455.jpg"><uri content-type="original_file" xlink:type="simple">https://binary.pensoft.net/fig/1141455</uri></graphic></fig><fig id="F46" position="float" orientation="portrait"><object-id xmlns:xlink="http://www.w3.org/1999/xlink" content-type="doi" xlink:type="simple">10.3897/zookeys.1213.133178.figure46</object-id><object-id xmlns:xlink="http://www.w3.org/1999/xlink" content-type="arpha" xlink:type="simple">5F05E538-2782-5326-A09D-B60AF2C558CB</object-id><label>Figure 46.</label><caption><p><italic><tp:taxon-name><tp:taxon-name-part taxon-name-part-type="genus" reg="Micropholcus">Micropholcus</tp:taxon-name-part><tp:taxon-name-part taxon-name-part-type="species" reg="bashayer">bashayer</tp:taxon-name-part></tp:taxon-name></italic> Huber, sp. nov.; female from Saudi Arabia, ‘Asir, NW of Al Bashayer (<named-content xmlns:xlink="http://www.w3.org/1999/xlink" content-type="dwc:institutional_code" xlink:title="Zoologisches Forschungsmuseum Alexander Koenig" xlink:href="http://grbio.org/institution/zoologisches-forschungsmuseum-alexander-koenig" xlink:type="simple">ZFMK</named-content> Ar 24666) <bold>A, B</bold> abdomen, ventral and lateral views <bold>C, D</bold> cleared genitalia, ventral and dorsal views. Scale bars: 0.5 mm.</p></caption><graphic xmlns:xlink="http://www.w3.org/1999/xlink" xlink:href="zookeys-1213-095_article-133178__-g046.jpg" position="float" orientation="portrait" xlink:type="simple" id="oo_1141456.jpg"><uri content-type="original_file" xlink:type="simple">https://binary.pensoft.net/fig/1141456</uri></graphic></fig></tp:treatment-sec><tp:treatment-sec sec-type="description" id="SECID0EZ3AK"><title>Description.</title><p><bold>Male</bold> (holotype). <bold><italic>Measurements</italic>.</bold> Total body length 3.0, carapace width 1.0. Distance <abbrev xmlns:xlink="http://www.w3.org/1999/xlink" xlink:title="posterior median eye(s)" id="ABBRID0EF4AK" xlink:type="simple">PME</abbrev>-<abbrev xmlns:xlink="http://www.w3.org/1999/xlink" xlink:title="posterior median eye(s)" id="ABBRID0EJ4AK" xlink:type="simple">PME</abbrev> 195 µm; diameter <abbrev xmlns:xlink="http://www.w3.org/1999/xlink" xlink:title="posterior median eye(s)" id="ABBRID0EN4AK" xlink:type="simple">PME</abbrev> 80 µm; distance <abbrev xmlns:xlink="http://www.w3.org/1999/xlink" xlink:title="posterior median eye(s)" id="ABBRID0ER4AK" xlink:type="simple">PME</abbrev>-<abbrev xmlns:xlink="http://www.w3.org/1999/xlink" xlink:title="anterior lateral eye(s)" id="ABBRID0EV4AK" xlink:type="simple">ALE</abbrev> 20 µm; distance <abbrev xmlns:xlink="http://www.w3.org/1999/xlink" xlink:title="anterior median eye(s)" id="ABBRID0EZ4AK" xlink:type="simple">AME</abbrev>-<abbrev xmlns:xlink="http://www.w3.org/1999/xlink" xlink:title="anterior median eye(s)" id="ABBRID0E44AK" xlink:type="simple">AME</abbrev> 20 µm; diameter <abbrev xmlns:xlink="http://www.w3.org/1999/xlink" xlink:title="anterior median eye(s)" id="ABBRID0EB5AK" xlink:type="simple">AME</abbrev> 50 µm. Leg 1: 23.7 (6.0 + 0.5 + 5.9 + 10.1 + 1.2), tibia 2: 3.6, tibia 3: 2.3, tibia 4: 3.4; tibia 1 <abbrev xmlns:xlink="http://www.w3.org/1999/xlink" xlink:title="length/diameter" id="ABBRID0EF5AK" xlink:type="simple">L/d</abbrev>: 66; diameters of leg femora (at half length) 0.10–0.11; of leg tibiae 0.09.</p><p><bold><italic>Colour</italic></bold> (in ethanol). Carapace pale ochre-yellow with distinct brown mark, ocular area and clypeus also with indistinct darker pattern; sternum monochromous whitish; legs ochre-yellow to light brown, patella dark brown, tibia-metatarsus joints with small brown ring, femur 1 ventrally proximally brown (less distinct also femur 2); abdomen pale ochre-grey, dorsally and laterally with whitish internal marks.</p><p><bold><italic>Body</italic>.</bold> Habitus as in <italic><tp:taxon-name><tp:taxon-name-part taxon-name-part-type="genus" reg="Micropholcus">M.</tp:taxon-name-part><tp:taxon-name-part taxon-name-part-type="species" reg="maysaan">maysaan</tp:taxon-name-part></tp:taxon-name></italic> sp. nov. (cf. Fig. <xref ref-type="fig" rid="F3">3H</xref>). Ocular area slightly raised. Carapace without thoracic groove. Clypeus unmodified. Sternum wider than long (0.68/0.48), unmodified. Abdomen oval, approximately twice as long as wide.</p><p><bold><italic>Chelicerae</italic>.</bold> As in Fig. <xref ref-type="fig" rid="F45">45A, B</xref>; with pair of distal apophyses near laminae, each with two cone-shaped hairs; with pair of distinct proximal frontal apophyses; without proximal lateral processes.</p><p><bold><italic>Palps</italic>.</bold> As in Fig. <xref ref-type="fig" rid="F43">43</xref>; coxa unmodified; trochanter with long ventral apophysis with distinct proximal retrolateral hump and modified hair on distal tip; femur distally widened, otherwise unmodified; femur-patella joints shifted toward prolateral side; tibia-tarsus joints shifted toward retrolateral side; tarsus with large tarsal organ. Procursus (Fig. <xref ref-type="fig" rid="F44">44A–C</xref>) proximally with sclerotised prolateral hump; at half length with prolateral sclerotised ridge transforming distally into transparent membrane, and brush of dorsal hairs; distally with small retrolateral ridge, large bifid membranous ventral-prolateral flap, and distinctive dorsal hinged process. Genital bulb (Fig. <xref ref-type="fig" rid="F44">44D, E</xref>) with strong proximal sclerite; with two sclerotised processes of unclear homology: prolateral process large but simple, with small, pointed side branch; retrolateral process very simple, originating from basis of embolus and directed parallel to prolateral process; and mostly semi-transparent short embolus with membranous extension.</p><p><bold><italic>Legs</italic>.</bold> Without spines, without curved hairs, without sexually dimorphic short vertical hairs; retrolateral trichobothrium of tibia 1 at 6%; prolateral trichobothrium absent on tibia 1; tarsus 1 with &gt; 20 pseudosegments, distally distinct.</p><p><bold><italic>Variation</italic></bold> (male). Tibia 1 in nine males (incl. holotype): 5.5–6.7 (mean 6.0).</p><p><bold>Female.</bold> In general, very similar to male but anterior leg femora proximally not darkened. Tibia 1 in ten females: 4.4–5.4 (mean 4.9). Epigynum (Fig. <xref ref-type="fig" rid="F46">46A, B</xref>) protruding, anterior plate oval, with knob-shaped process medially; with large brown mark slightly divided medially, anteriorly light, posteriorly with small median dark line; posterior epigynal plate very short and indistinct. Internal genitalia (Figs <xref ref-type="fig" rid="F45">45C</xref>, <xref ref-type="fig" rid="F46">46C, D</xref>) with pair of pore plates in transversal position; with pair of lateral sclerites and complex system of membranous structures.</p></tp:treatment-sec><tp:treatment-sec sec-type="etymology" id="SECID0ECBBK"><title>Etymology.</title><p>The species name is derived from the type locality; noun in apposition.</p></tp:treatment-sec><tp:treatment-sec sec-type="distribution" id="SECID0EHBBK"><title>Distribution.</title><p>Known from type locality only, in Saudi Arabia, ‘Asir Province (Fig. <xref ref-type="fig" rid="F13">13C</xref>).</p></tp:treatment-sec><tp:treatment-sec sec-type="natural history" id="SECID0ERBBK"><title>Natural history.</title><p>The spiders were found sitting on the undersides of large boulders, in small cave-like spaces between boulder and ground. One egg sac contained approximately 30 eggs, with an egg diameter of 0.60 mm. One female had an acrocerid larva in her book lung (Fig. <xref ref-type="fig" rid="F76">76A–D</xref>).</p></tp:treatment-sec><tp:treatment-sec><!--Section generated to contain objects referenced in tp:taxon-treatment.--><fig id="F3" position="float" orientation="portrait"><object-id xmlns:xlink="http://www.w3.org/1999/xlink" content-type="doi" xlink:type="simple">10.3897/zookeys.1213.133178.figure3</object-id><object-id xmlns:xlink="http://www.w3.org/1999/xlink" content-type="arpha" xlink:type="simple">1B831904-D4A7-5887-8FD7-52FA5A84C675</object-id><label>Figure 3.</label><caption><p><italic><tp:taxon-name><tp:taxon-name-part taxon-name-part-type="genus" reg="Micropholcus">Micropholcus</tp:taxon-name-part></tp:taxon-name></italic> Deeleman-Reinhold &amp; Prinsen; live specimens from Saudi Arabia <bold>A</bold><italic><tp:taxon-name><tp:taxon-name-part taxon-name-part-type="genus" reg="Micropholcus">M.</tp:taxon-name-part><tp:taxon-name-part taxon-name-part-type="species" reg="dhahran">dhahran</tp:taxon-name-part></tp:taxon-name></italic> Huber, sp. nov., male from ‘Asir, W of Dhahran Al Janub <bold>B</bold><italic><tp:taxon-name><tp:taxon-name-part taxon-name-part-type="genus" reg="Micropholcus">M.</tp:taxon-name-part><tp:taxon-name-part taxon-name-part-type="species" reg="harajah">harajah</tp:taxon-name-part></tp:taxon-name></italic> Huber, sp. nov., female with egg-sac from ‘Asir, SE of Harajah <bold>C, D</bold><italic><tp:taxon-name><tp:taxon-name-part taxon-name-part-type="genus" reg="Micropholcus">M.</tp:taxon-name-part><tp:taxon-name-part taxon-name-part-type="species" reg="alfara">alfara</tp:taxon-name-part></tp:taxon-name></italic> Huber, sp. nov., male and female with egg-sac from ‘Asir, S of Al Fara <bold>E</bold><italic><tp:taxon-name><tp:taxon-name-part taxon-name-part-type="genus" reg="Micropholcus">M.</tp:taxon-name-part><tp:taxon-name-part taxon-name-part-type="species" reg="abha">abha</tp:taxon-name-part></tp:taxon-name></italic> Huber, sp. nov., male from ‘Asir, N of Abha <bold>F</bold><italic><tp:taxon-name><tp:taxon-name-part taxon-name-part-type="genus" reg="Micropholcus">M.</tp:taxon-name-part><tp:taxon-name-part taxon-name-part-type="species" reg="tanomah">tanomah</tp:taxon-name-part></tp:taxon-name></italic> Huber, sp. nov., male from ‘Asir, NW of Tanomah <bold>G</bold><italic><tp:taxon-name><tp:taxon-name-part taxon-name-part-type="genus" reg="Micropholcus">M.</tp:taxon-name-part><tp:taxon-name-part taxon-name-part-type="species" reg="bashayer">bashayer</tp:taxon-name-part></tp:taxon-name></italic> Huber, sp. nov., female with egg-sac from ‘Asir, NW of Al Bashayer <bold>H</bold><italic><tp:taxon-name><tp:taxon-name-part taxon-name-part-type="genus" reg="Micropholcus">M.</tp:taxon-name-part><tp:taxon-name-part taxon-name-part-type="species" reg="maysaan">maysaan</tp:taxon-name-part></tp:taxon-name></italic> Huber, sp. nov., male from Mecca, NW of Maysaan. Photographs BAH.</p></caption><graphic xmlns:xlink="http://www.w3.org/1999/xlink" xlink:href="zookeys-1213-095_article-133178__-g003.jpg" position="float" orientation="portrait" xlink:type="simple" id="oo_1141413.jpg"><uri content-type="original_file" xlink:type="simple">https://binary.pensoft.net/fig/1141413</uri></graphic></fig><fig id="F50" position="float" orientation="portrait"><object-id xmlns:xlink="http://www.w3.org/1999/xlink" content-type="doi" xlink:type="simple">10.3897/zookeys.1213.133178.figure50</object-id><object-id xmlns:xlink="http://www.w3.org/1999/xlink" content-type="arpha" xlink:type="simple">3D98EFA1-B8FC-5A8B-B906-3ACE036F1CF0</object-id><label>Figure 50.</label><caption><p><italic><tp:taxon-name><tp:taxon-name-part taxon-name-part-type="genus" reg="Micropholcus">Micropholcus</tp:taxon-name-part><tp:taxon-name-part taxon-name-part-type="species" reg="maysaan">maysaan</tp:taxon-name-part></tp:taxon-name></italic> Huber, sp. nov.; female from Saudi Arabia, Mecca, NW of Maysaan (<named-content xmlns:xlink="http://www.w3.org/1999/xlink" content-type="dwc:institutional_code" xlink:title="Zoologisches Forschungsmuseum Alexander Koenig" xlink:href="http://grbio.org/institution/zoologisches-forschungsmuseum-alexander-koenig" xlink:type="simple">ZFMK</named-content> Ar 24668) <bold>A, B</bold> abdomen, ventral and lateral views <bold>C, D</bold> cleared genitalia, ventral and dorsal views. Scale bars. 0.5 mm.</p></caption><graphic xmlns:xlink="http://www.w3.org/1999/xlink" xlink:href="zookeys-1213-095_article-133178__-g050.jpg" position="float" orientation="portrait" xlink:type="simple" id="oo_1141460.jpg"><uri content-type="original_file" xlink:type="simple">https://binary.pensoft.net/fig/1141460</uri></graphic></fig><fig id="F13" position="float" orientation="portrait"><object-id xmlns:xlink="http://www.w3.org/1999/xlink" content-type="doi" xlink:type="simple">10.3897/zookeys.1213.133178.figure13</object-id><object-id xmlns:xlink="http://www.w3.org/1999/xlink" content-type="arpha" xlink:type="simple">961BF845-01EC-549A-BAF5-4865494E2863</object-id><label>Figure 13.</label><caption><p>Known distribution of <italic><tp:taxon-name><tp:taxon-name-part taxon-name-part-type="genus" reg="Micropholcus">Micropholcus</tp:taxon-name-part><tp:taxon-name-part taxon-name-part-type="species" reg="fauroti">fauroti</tp:taxon-name-part></tp:taxon-name></italic> (Simon) (<bold>A</bold>) and of Old World <italic><tp:taxon-name><tp:taxon-name-part taxon-name-part-type="genus" reg="Micropholcus">Micropholcus</tp:taxon-name-part></tp:taxon-name></italic> in Mindanao (<bold>B</bold>), on the Arabian Peninsula (<bold>C</bold>) and in Morocco (<bold>D</bold>).</p></caption><graphic xmlns:xlink="http://www.w3.org/1999/xlink" xlink:href="zookeys-1213-095_article-133178__-g013.jpg" position="float" orientation="portrait" xlink:type="simple" id="oo_1141423.jpg"><uri content-type="original_file" xlink:type="simple">https://binary.pensoft.net/fig/1141423</uri></graphic></fig><fig id="F76" position="float" orientation="portrait"><object-id xmlns:xlink="http://www.w3.org/1999/xlink" content-type="doi" xlink:type="simple">10.3897/zookeys.1213.133178.figure76</object-id><object-id xmlns:xlink="http://www.w3.org/1999/xlink" content-type="arpha" xlink:type="simple">A1DD3663-2216-5263-B852-FCD201F34C0F</object-id><label>Figure 76.</label><caption><p><tp:taxon-name><tp:taxon-name-part taxon-name-part-type="family">Acroceridae</tp:taxon-name-part></tp:taxon-name> larvae in book lungs of <tp:taxon-name><tp:taxon-name-part taxon-name-part-type="family">Pholcidae</tp:taxon-name-part></tp:taxon-name>; arrows point at larvae as seen in untreated abdomens <bold>A</bold> female abdomen of <italic><tp:taxon-name><tp:taxon-name-part taxon-name-part-type="genus" reg="Micropholcus">Micropholcus</tp:taxon-name-part><tp:taxon-name-part taxon-name-part-type="species" reg="bashayer">bashayer</tp:taxon-name-part></tp:taxon-name></italic> Huber, sp. nov., from Saudi Arabia, ‘Asir, NW of Al Bashayer (<named-content xmlns:xlink="http://www.w3.org/1999/xlink" content-type="dwc:institutional_code" xlink:title="Zoologisches Forschungsmuseum Alexander Koenig" xlink:href="http://grbio.org/institution/zoologisches-forschungsmuseum-alexander-koenig" xlink:type="simple">ZFMK</named-content> Ar 24666) <bold>B–D</bold><tp:taxon-name><tp:taxon-name-part taxon-name-part-type="family">Acroceridae</tp:taxon-name-part></tp:taxon-name> larva extracted from A <bold>E</bold> male abdomen of <italic><tp:taxon-name><tp:taxon-name-part taxon-name-part-type="genus" reg="Micropholcus">Micropholcus</tp:taxon-name-part><tp:taxon-name-part taxon-name-part-type="species" reg="darbat">darbat</tp:taxon-name-part></tp:taxon-name></italic> Huber, sp. nov., from Oman, Dhofar, Wadi Darbat (<named-content xmlns:xlink="http://www.w3.org/1999/xlink" content-type="dwc:institutional_code" xlink:title="Zoologisches Forschungsmuseum Alexander Koenig" xlink:href="http://grbio.org/institution/zoologisches-forschungsmuseum-alexander-koenig" xlink:type="simple">ZFMK</named-content> Ar 24672) <bold>F</bold><tp:taxon-name><tp:taxon-name-part taxon-name-part-type="family">Acroceridae</tp:taxon-name-part></tp:taxon-name> larva extracted from E <bold>G</bold><italic><tp:taxon-name><tp:taxon-name-part taxon-name-part-type="genus" reg="Mesabolivar">Mesabolivar</tp:taxon-name-part><tp:taxon-name-part taxon-name-part-type="species" reg="eberhardi">eberhardi</tp:taxon-name-part></tp:taxon-name></italic> Huber, 2000, from Colombia, Magdalena, at Cascada Valencia (<named-content xmlns:xlink="http://www.w3.org/1999/xlink" content-type="dwc:institutional_code" xlink:title="Zoologisches Forschungsmuseum Alexander Koenig" xlink:href="http://grbio.org/institution/zoologisches-forschungsmuseum-alexander-koenig" xlink:type="simple">ZFMK</named-content> Col138) <bold>H</bold><tp:taxon-name><tp:taxon-name-part taxon-name-part-type="family">Acroceridae</tp:taxon-name-part></tp:taxon-name> larva extracted from G. Scale bars: 0.5 mm (<bold>A, E, G</bold>); 0.1 mm (<bold>B, F, H</bold>); 0.05 mm (<bold>C, D</bold>).</p></caption><graphic xmlns:xlink="http://www.w3.org/1999/xlink" xlink:href="zookeys-1213-095_article-133178__-g076.jpg" position="float" orientation="portrait" xlink:type="simple" id="oo_1141486.jpg"><uri content-type="original_file" xlink:type="simple">https://binary.pensoft.net/fig/1141486</uri></graphic></fig></tp:treatment-sec></tp:taxon-treatment>
