# Supplementary material for: ﻿Old World Micropholcus spiders, with first records of acrocerid parasitoids in Pholcidae (Araneae)
Source: Zookeys. 2024 Sep 26;1213:95–182. doi: 10.3897/zookeys.1213.133178 (PMC11450384; doi:10.3897/zookeys.1213.133178)
Supplement: XML Treatment for Micropholcus maysaan [file zookeys.1213.133178-treatment10.xml]

<!DOCTYPE tp:taxon-treatment
  PUBLIC "-//TaxonX//DTD Taxonomic Treatment Publishing DTD v0 20100105//EN" "tax-treatment-NSO.dtd">
<tp:taxon-treatment xmlns:tp="http://www.plazi.org/taxpub"><tp:treatment-meta><kwd-group><label>Taxon classification</label><kwd>
                <named-content content-type="kingdom">Animalia</named-content>
              </kwd><kwd>
                <named-content content-type="order">Araneae</named-content>
              </kwd><kwd>
                <named-content content-type="family">Pholcidae</named-content>
              </kwd></kwd-group><mixed-citation publication-type="journal"><person-group><name><surname>Huber</surname><given-names>Bernhard A.</given-names></name><name><surname>Meng</surname><given-names>Guanliang</given-names></name></person-group><article-title>﻿Old World <italic><tp:taxon-name><tp:taxon-name-part taxon-name-part-type="genus" reg="Micropholcus">Micropholcus</tp:taxon-name-part></tp:taxon-name></italic> spiders, with first records of acrocerid parasitoids in <tp:taxon-name><tp:taxon-name-part taxon-name-part-type="family">Pholcidae</tp:taxon-name-part></tp:taxon-name> (<tp:taxon-name><tp:taxon-name-part taxon-name-part-type="order">Araneae</tp:taxon-name-part></tp:taxon-name>)</article-title><source>Zookeys</source><day>26</day><month>09</month><year>2024</year><volume>1213</volume><fpage>95</fpage><lpage>182</lpage><pub-id pub-id-type="doi">10.3897/zookeys.1213.133178</pub-id></mixed-citation></tp:treatment-meta><tp:nomenclature><label>﻿﻿</label><tp:taxon-name>
              <object-id xmlns:xlink="http://www.w3.org/1999/xlink" content-type="arpha" xlink:type="simple">5A292739-2C17-5AA8-9FE1-E98C61C94477</object-id>
              <tp:taxon-name-part taxon-name-part-type="genus" reg="Micropholcus">Micropholcus</tp:taxon-name-part>
              <tp:taxon-name-part taxon-name-part-type="species" reg="maysaan">maysaan</tp:taxon-name-part>
              <object-id xmlns:xlink="http://www.w3.org/1999/xlink" content-type="zoobank" xlink:type="simple">https://zoobank.org/F5E999F5-8646-4083-9F4F-9B9943F2201F</object-id>
            </tp:taxon-name><tp:taxon-authority>Huber</tp:taxon-authority><tp:taxon-status xmlns:xlink="http://www.w3.org/1999/xlink" xlink:type="simple">sp. nov.</tp:taxon-status><xref ref-type="fig" rid="F3">Figs 3H</xref><xref ref-type="fig" rid="F47">, 47</xref><xref ref-type="fig" rid="F48">, 48</xref><xref ref-type="fig" rid="F49">, 49</xref><xref ref-type="fig" rid="F50">, 50</xref><xref ref-type="fig" rid="F51">, 51</xref></tp:nomenclature><tp:treatment-sec sec-type="type material" id="SECID0E4DBK"><title>Type material.</title><p><bold><italic>Holotype</italic>.</bold> Saudi Arabia – <bold>Mecca</bold> • ♂; NW of Maysaan; <named-content xmlns:xlink="http://www.w3.org/1999/xlink" content-type="dwc:verbatimCoordinates" xlink:type="simple"><named-content content-type="geo-json" specific-use="{&#34;type&#34;:&#34;Point&#34;,&#34;coordinates&#34;:[40.798500,20.771700]}" id="NCID0ENEBK" xlink:type="simple">20.7717°N, 40.7985°E</named-content></named-content>; 2560 m a.s.l.; 29 Mar. 2024; B.A. Huber leg.; <named-content xmlns:xlink="http://www.w3.org/1999/xlink" content-type="dwc:institutional_code" xlink:title="Museum of Arthropods, College of Food and Agriculture Sciences, King Saud University" xlink:href="http://grbio.org/institution/king-saud-university" xlink:type="simple">KSMA</named-content>. <bold><italic>Paratypes</italic>.</bold> Saudi Arabia – <bold>Mecca</bold> • 4 ♂♂, 5 ♀♀; same collection data as for holotype; <named-content xmlns:xlink="http://www.w3.org/1999/xlink" content-type="dwc:institutional_code" xlink:title="Zoologisches Forschungsmuseum Alexander Koenig" xlink:href="http://grbio.org/institution/zoologisches-forschungsmuseum-alexander-koenig" xlink:type="simple">ZFMK</named-content> Ar 24667 to 24668.</p></tp:treatment-sec><tp:treatment-sec sec-type="material" id="SECID0EAFBK"><title>Other material.</title><p>Saudi Arabia – <bold>Mecca</bold> • 2 ♀♀, 4 juvs; in pure ethanol; same collection data as for holotype; <named-content xmlns:xlink="http://www.w3.org/1999/xlink" content-type="dwc:institutional_code" xlink:title="Zoologisches Forschungsmuseum Alexander Koenig" xlink:href="http://grbio.org/institution/zoologisches-forschungsmuseum-alexander-koenig" xlink:type="simple">ZFMK</named-content> SA140 – <bold>Al Bahah</bold> • 2 ♂♂, 6 ♀♀; NW of Al Bahah, ‘site 2’; <named-content xmlns:xlink="http://www.w3.org/1999/xlink" content-type="dwc:verbatimCoordinates" xlink:type="simple"><named-content content-type="geo-json" specific-use="{&#34;type&#34;:&#34;Point&#34;,&#34;coordinates&#34;:[41.370000,20.209500]}" id="NCID0ERFBK" xlink:type="simple">20.2095°N, 41.3700°E</named-content></named-content>; 2250 m a.s.l.; 16 Mar. 2024; B.A. Huber leg.; <named-content xmlns:xlink="http://www.w3.org/1999/xlink" content-type="dwc:institutional_code" xlink:title="Zoologisches Forschungsmuseum Alexander Koenig" xlink:href="http://grbio.org/institution/zoologisches-forschungsmuseum-alexander-koenig" xlink:type="simple">ZFMK</named-content> Ar 24669 • 1 ♂, 4 ♀♀; in pure ethanol; same collection data as for preceding; <named-content xmlns:xlink="http://www.w3.org/1999/xlink" content-type="dwc:institutional_code" xlink:title="Zoologisches Forschungsmuseum Alexander Koenig" xlink:href="http://grbio.org/institution/zoologisches-forschungsmuseum-alexander-koenig" xlink:type="simple">ZFMK</named-content> SA88 • 1 ♂; S of Al Bahah, ‘site 2’; <named-content xmlns:xlink="http://www.w3.org/1999/xlink" content-type="dwc:verbatimCoordinates" xlink:type="simple"><named-content content-type="geo-json" specific-use="{&#34;type&#34;:&#34;Point&#34;,&#34;coordinates&#34;:[41.437300,19.989600]}" id="NCID0EBGBK" xlink:type="simple">19.9896°N, 41.4373°E</named-content></named-content>; 1250 m a.s.l.; 17 Mar. 2024; B.A. Huber leg.; <named-content xmlns:xlink="http://www.w3.org/1999/xlink" content-type="dwc:institutional_code" xlink:title="Zoologisches Forschungsmuseum Alexander Koenig" xlink:href="http://grbio.org/institution/zoologisches-forschungsmuseum-alexander-koenig" xlink:type="simple">ZFMK</named-content> Ar 24670.</p></tp:treatment-sec><tp:treatment-sec sec-type="diagnosis" id="SECID0EKGBK"><title>Diagnosis.</title><p>Distinguished from other species in northern Saudi Arabian group (<italic><tp:taxon-name><tp:taxon-name-part taxon-name-part-type="genus" reg="Micropholcus">M.</tp:taxon-name-part><tp:taxon-name-part taxon-name-part-type="species" reg="bashayer">bashayer</tp:taxon-name-part></tp:taxon-name></italic> sp. nov., <italic><tp:taxon-name><tp:taxon-name-part taxon-name-part-type="genus" reg="Micropholcus">M.</tp:taxon-name-part><tp:taxon-name-part taxon-name-part-type="species" reg="tanomah">tanomah</tp:taxon-name-part></tp:taxon-name></italic> sp. nov.) by strongly widened dorsal hinged process of procursus (Fig. <xref ref-type="fig" rid="F48">48C</xref>), by pointed process originating from embolus directed towards bulbous part (arrowed in Fig. <xref ref-type="fig" rid="F48">48E</xref>); from <italic><tp:taxon-name><tp:taxon-name-part taxon-name-part-type="genus" reg="Micropholcus">M.</tp:taxon-name-part><tp:taxon-name-part taxon-name-part-type="species" reg="bashayer">bashayer</tp:taxon-name-part></tp:taxon-name></italic> sp. nov. also by darkened anterior area of epigynal plate (Fig. <xref ref-type="fig" rid="F50">50A</xref>; rather than central area, cf. Fig. <xref ref-type="fig" rid="F46">46A</xref>); from <italic><tp:taxon-name><tp:taxon-name-part taxon-name-part-type="genus" reg="Micropholcus">M.</tp:taxon-name-part><tp:taxon-name-part taxon-name-part-type="species" reg="tanomah">tanomah</tp:taxon-name-part></tp:taxon-name></italic> sp. nov. also by wider main bulbal process (Fig. <xref ref-type="fig" rid="F48">48D</xref>), and by epigynal ‘knob’ in central rather than posterior position on epigynal plate (Figs <xref ref-type="fig" rid="F50">50A, B</xref>, <xref ref-type="fig" rid="F51">51A, B</xref>). From species of the southern Saudi Arabian group and <italic><tp:taxon-name><tp:taxon-name-part taxon-name-part-type="genus" reg="Micropholcus">M.</tp:taxon-name-part><tp:taxon-name-part taxon-name-part-type="species" reg="jacominae">jacominae</tp:taxon-name-part></tp:taxon-name></italic> by shorter male palpal trochanter apophysis (Fig. <xref ref-type="fig" rid="F47">47C</xref>), internal female genitalia with membranous central element rather than distinct arc (Fig. <xref ref-type="fig" rid="F49">49C</xref>), and without crescent-shaped structures.</p></tp:treatment-sec><tp:treatment-sec sec-type="description" id="SECID0ELJBK"><title>Description.</title><p><bold>Male</bold> (holotype). <bold><italic>Measurements</italic>.</bold> Total body length 3.1, carapace width 1.1. Distance <abbrev xmlns:xlink="http://www.w3.org/1999/xlink" xlink:title="posterior median eye(s)" id="ABBRID0EXJBK" xlink:type="simple">PME</abbrev>-<abbrev xmlns:xlink="http://www.w3.org/1999/xlink" xlink:title="posterior median eye(s)" id="ABBRID0E2JBK" xlink:type="simple">PME</abbrev> 200 µm; diameter <abbrev xmlns:xlink="http://www.w3.org/1999/xlink" xlink:title="posterior median eye(s)" id="ABBRID0E6JBK" xlink:type="simple">PME</abbrev> 90 µm; distance <abbrev xmlns:xlink="http://www.w3.org/1999/xlink" xlink:title="posterior median eye(s)" id="ABBRID0EDKBK" xlink:type="simple">PME</abbrev>-<abbrev xmlns:xlink="http://www.w3.org/1999/xlink" xlink:title="anterior lateral eye(s)" id="ABBRID0EHKBK" xlink:type="simple">ALE</abbrev> 30 µm; distance <abbrev xmlns:xlink="http://www.w3.org/1999/xlink" xlink:title="anterior median eye(s)" id="ABBRID0ELKBK" xlink:type="simple">AME</abbrev>-<abbrev xmlns:xlink="http://www.w3.org/1999/xlink" xlink:title="anterior median eye(s)" id="ABBRID0EPKBK" xlink:type="simple">AME</abbrev> 40 µm; diameter <abbrev xmlns:xlink="http://www.w3.org/1999/xlink" xlink:title="anterior median eye(s)" id="ABBRID0ETKBK" xlink:type="simple">AME</abbrev> 50 µm. Leg 1: 26.3 (6.6 + 0.5 + 6.6 + 11.3 + 1.3), tibia 2: 4.2, tibia 3: 2.7, tibia 4: 3.7; tibia 1 <abbrev xmlns:xlink="http://www.w3.org/1999/xlink" xlink:title="length/diameter" id="ABBRID0EXKBK" xlink:type="simple">L/d</abbrev>: 69; diameters of leg femora (at half length) 0.10–0.11; of leg tibiae 0.09–0.10.</p><p><bold><italic>Colour</italic></bold> (in ethanol). Carapace pale ochre-yellow with distinct brown mark, clypeus also with indistinct darker pattern; sternum monochromous whitish; legs ochre-yellow to light brown, patella dark brown, tibia-metatarsus joints with small brown ring, femur 1 ventrally proximally brown (less distinct also femur 2); abdomen pale ochre-grey, dorsally and laterally with whitish internal marks.</p><p><bold><italic>Body</italic>.</bold> Habitus as in Fig. <xref ref-type="fig" rid="F3">3H</xref>. Ocular area slightly raised. Carapace without thoracic groove. Clypeus unmodified. Sternum wider than long (0.72/0.58), unmodified. Abdomen oval, approximately twice as long as wide.</p><p><bold><italic>Chelicerae</italic>.</bold> As in Fig. <xref ref-type="fig" rid="F49">49A, B</xref>; with pair of distal apophyses near laminae, each with two cone-shaped hairs; with pair of distinct proximal frontal apophyses; without proximal lateral processes.</p><p><bold><italic>Palps</italic>.</bold> As in Fig. <xref ref-type="fig" rid="F47">47</xref>; coxa unmodified; trochanter with long ventral apophysis with distinct proximal retrolateral hump and modified hair on distal tip; femur distally widened, otherwise unmodified; femur-patella joints shifted toward prolateral side; tibia-tarsus joints shifted toward retrolateral side; tarsus with large tarsal organ. Procursus (Fig. <xref ref-type="fig" rid="F48">48A–C</xref>) proximally with sclerotised prolateral hump; at half length with prolateral sclerotised ridge transforming distally into transparent membrane, and brush of dorsal hairs; distally with small retrolateral ridge, large bifid membranous ventral-prolateral flap, and distinctively widened dorsal hinged process. Genital bulb (Fig. <xref ref-type="fig" rid="F48">48D, E</xref>) with strong proximal sclerite; with two sclerotised processes of unclear homology: prolateral process large but simple, with small, pointed side branch; retrolateral process very simple, originating from basis of embolus and pointing towards globular part of bulb; and mostly semi-transparent short embolus with membranous extensions.</p><fig id="F47" position="float" orientation="portrait"><object-id xmlns:xlink="http://www.w3.org/1999/xlink" content-type="doi" xlink:type="simple">10.3897/zookeys.1213.133178.figure47</object-id><object-id xmlns:xlink="http://www.w3.org/1999/xlink" content-type="arpha" xlink:type="simple">9E050C4D-4240-595B-AD30-E101B711FB8E</object-id><label>Figure 47.</label><caption><p><italic><tp:taxon-name><tp:taxon-name-part taxon-name-part-type="genus" reg="Micropholcus">Micropholcus</tp:taxon-name-part><tp:taxon-name-part taxon-name-part-type="species" reg="maysaan">maysaan</tp:taxon-name-part></tp:taxon-name></italic> Huber, sp. nov.; male from Saudi Arabia, Mecca, NW of Maysaan (<named-content xmlns:xlink="http://www.w3.org/1999/xlink" content-type="dwc:institutional_code" xlink:title="Zoologisches Forschungsmuseum Alexander Koenig" xlink:href="http://grbio.org/institution/zoologisches-forschungsmuseum-alexander-koenig" xlink:type="simple">ZFMK</named-content> Ar 24667). Left palp in prolateral (<bold>A</bold>), dorsal (<bold>B</bold>), and retrolateral (<bold>C</bold>) views. Scale bar: 0.3 mm.</p></caption><graphic xmlns:xlink="http://www.w3.org/1999/xlink" xlink:href="zookeys-1213-095_article-133178__-g047.jpg" position="float" orientation="portrait" xlink:type="simple" id="oo_1141457.jpg"><uri content-type="original_file" xlink:type="simple">https://binary.pensoft.net/fig/1141457</uri></graphic></fig><fig id="F48" position="float" orientation="portrait"><object-id xmlns:xlink="http://www.w3.org/1999/xlink" content-type="doi" xlink:type="simple">10.3897/zookeys.1213.133178.figure48</object-id><object-id xmlns:xlink="http://www.w3.org/1999/xlink" content-type="arpha" xlink:type="simple">2B2017DE-BCAF-5FCB-90A9-4531A5812158</object-id><label>Figure 48.</label><caption><p><italic><tp:taxon-name><tp:taxon-name-part taxon-name-part-type="genus" reg="Micropholcus">Micropholcus</tp:taxon-name-part><tp:taxon-name-part taxon-name-part-type="species" reg="maysaan">maysaan</tp:taxon-name-part></tp:taxon-name></italic> Huber, sp. nov.; male from Saudi Arabia, Mecca, NW of Maysaan (<named-content xmlns:xlink="http://www.w3.org/1999/xlink" content-type="dwc:institutional_code" xlink:title="Zoologisches Forschungsmuseum Alexander Koenig" xlink:href="http://grbio.org/institution/zoologisches-forschungsmuseum-alexander-koenig" xlink:type="simple">ZFMK</named-content> Ar 24667) <bold>A–C</bold> left procursus in prolateral, dorsal, and retrolateral views <bold>D, E</bold> left genital bulb in prolateral and retrolateral views; bold arrow in E points at retrolateral process originating from embolus. Abbreviation: e, embolus. Scale bars: 0.3 mm.</p></caption><graphic xmlns:xlink="http://www.w3.org/1999/xlink" xlink:href="zookeys-1213-095_article-133178__-g048.jpg" position="float" orientation="portrait" xlink:type="simple" id="oo_1141458.jpg"><uri content-type="original_file" xlink:type="simple">https://binary.pensoft.net/fig/1141458</uri></graphic></fig><fig id="F49" position="float" orientation="portrait"><object-id xmlns:xlink="http://www.w3.org/1999/xlink" content-type="doi" xlink:type="simple">10.3897/zookeys.1213.133178.figure49</object-id><object-id xmlns:xlink="http://www.w3.org/1999/xlink" content-type="arpha" xlink:type="simple">007B7EA9-467F-5AE4-B6AC-9FF808ED430E</object-id><label>Figure 49.</label><caption><p><italic><tp:taxon-name><tp:taxon-name-part taxon-name-part-type="genus" reg="Micropholcus">Micropholcus</tp:taxon-name-part><tp:taxon-name-part taxon-name-part-type="species" reg="maysaan">maysaan</tp:taxon-name-part></tp:taxon-name></italic> Huber, sp. nov.; male from Saudi Arabia, Mecca, NW of Maysaan (<named-content xmlns:xlink="http://www.w3.org/1999/xlink" content-type="dwc:institutional_code" xlink:title="Zoologisches Forschungsmuseum Alexander Koenig" xlink:href="http://grbio.org/institution/zoologisches-forschungsmuseum-alexander-koenig" xlink:type="simple">ZFMK</named-content> Ar 24667), female from Saudi Arabia, Al Bahah, NW of Al Bahah (<named-content xmlns:xlink="http://www.w3.org/1999/xlink" content-type="dwc:institutional_code" xlink:title="Zoologisches Forschungsmuseum Alexander Koenig" xlink:href="http://grbio.org/institution/zoologisches-forschungsmuseum-alexander-koenig" xlink:type="simple">ZFMK</named-content> Ar 24669) <bold>A, B</bold> male chelicerae, frontal and lateral views <bold>C</bold> cleared female genitalia, dorsal view. Scale bars: 0.3 mm.</p></caption><graphic xmlns:xlink="http://www.w3.org/1999/xlink" xlink:href="zookeys-1213-095_article-133178__-g049.jpg" position="float" orientation="portrait" xlink:type="simple" id="oo_1141459.jpg"><uri content-type="original_file" xlink:type="simple">https://binary.pensoft.net/fig/1141459</uri></graphic></fig><fig id="F50" position="float" orientation="portrait"><object-id xmlns:xlink="http://www.w3.org/1999/xlink" content-type="doi" xlink:type="simple">10.3897/zookeys.1213.133178.figure50</object-id><object-id xmlns:xlink="http://www.w3.org/1999/xlink" content-type="arpha" xlink:type="simple">3D98EFA1-B8FC-5A8B-B906-3ACE036F1CF0</object-id><label>Figure 50.</label><caption><p><italic><tp:taxon-name><tp:taxon-name-part taxon-name-part-type="genus" reg="Micropholcus">Micropholcus</tp:taxon-name-part><tp:taxon-name-part taxon-name-part-type="species" reg="maysaan">maysaan</tp:taxon-name-part></tp:taxon-name></italic> Huber, sp. nov.; female from Saudi Arabia, Mecca, NW of Maysaan (<named-content xmlns:xlink="http://www.w3.org/1999/xlink" content-type="dwc:institutional_code" xlink:title="Zoologisches Forschungsmuseum Alexander Koenig" xlink:href="http://grbio.org/institution/zoologisches-forschungsmuseum-alexander-koenig" xlink:type="simple">ZFMK</named-content> Ar 24668) <bold>A, B</bold> abdomen, ventral and lateral views <bold>C, D</bold> cleared genitalia, ventral and dorsal views. Scale bars. 0.5 mm.</p></caption><graphic xmlns:xlink="http://www.w3.org/1999/xlink" xlink:href="zookeys-1213-095_article-133178__-g050.jpg" position="float" orientation="portrait" xlink:type="simple" id="oo_1141460.jpg"><uri content-type="original_file" xlink:type="simple">https://binary.pensoft.net/fig/1141460</uri></graphic></fig><fig id="F51" position="float" orientation="portrait"><object-id xmlns:xlink="http://www.w3.org/1999/xlink" content-type="doi" xlink:type="simple">10.3897/zookeys.1213.133178.figure51</object-id><object-id xmlns:xlink="http://www.w3.org/1999/xlink" content-type="arpha" xlink:type="simple">43D9B80B-E7A9-575E-AC2A-23E078B5C6F1</object-id><label>Figure 51.</label><caption><p><italic><tp:taxon-name><tp:taxon-name-part taxon-name-part-type="genus" reg="Micropholcus">Micropholcus</tp:taxon-name-part><tp:taxon-name-part taxon-name-part-type="species" reg="maysaan">maysaan</tp:taxon-name-part></tp:taxon-name></italic> Huber, sp. nov.; female from Saudi Arabia, Mecca, NW of Al Bahah (<named-content xmlns:xlink="http://www.w3.org/1999/xlink" content-type="dwc:institutional_code" xlink:title="Zoologisches Forschungsmuseum Alexander Koenig" xlink:href="http://grbio.org/institution/zoologisches-forschungsmuseum-alexander-koenig" xlink:type="simple">ZFMK</named-content> Ar 24669) <bold>A, B</bold> abdomen, ventral and lateral views <bold>C, D</bold> cleared genitalia, ventral and dorsal views. Scale bars: 0.5 mm.</p></caption><graphic xmlns:xlink="http://www.w3.org/1999/xlink" xlink:href="zookeys-1213-095_article-133178__-g051.jpg" position="float" orientation="portrait" xlink:type="simple" id="oo_1141461.jpg"><uri content-type="original_file" xlink:type="simple">https://binary.pensoft.net/fig/1141461</uri></graphic></fig><p><bold><italic>Legs</italic>.</bold> Without spines, without curved hairs, without sexually dimorphic short vertical hairs; retrolateral trichobothrium of tibia 1 at 6%; prolateral trichobothrium absent on tibia 1; tarsus 1 with ~ 20 pseudosegments, distally distinct.</p><p><bold><italic>Variation</italic></bold> (male). Tibia 1 in eight males (incl. holotype): 5.1–7.1 (mean 6.1). Males from NW of Maysaan and from NW of Al Bahah appear essentially identical. In the single male from S of Al Bahah, the shape of the dorsal hinged process of the procursus is slightly different: its widest point is at one third of its length rather than at half-length. Also, the retrolateral bulbal process in this specimen is (in prolateral view) less strongly protruding from behind the prolateral process.</p><p><bold>Female.</bold> In general, very similar to male but anterior leg femora proximally not darkened. Tibia 1 in ten females: 4.6–5.5 (mean 4.9). Epigynum (Fig. <xref ref-type="fig" rid="F50">50A, B</xref>) protruding, anterior plate oval, with prominent knob-shaped process medially; posterior epigynal plate very short and indistinct. Internal genitalia (Figs <xref ref-type="fig" rid="F49">49C</xref>, <xref ref-type="fig" rid="F50">50C, D</xref>, <xref ref-type="fig" rid="F51">51C, D</xref>) with pair of oval pore plates in transversal position; with pair of lateral sclerites and complex system of membranous structures. Females from NW of Maysaan and from NW of Al Bahah appear essentially identical. No female is available from S of Al Bahah.</p></tp:treatment-sec><tp:treatment-sec sec-type="etymology" id="SECID0ETSBK"><title>Etymology.</title><p>The species name is derived from the type locality; noun in apposition.</p></tp:treatment-sec><tp:treatment-sec sec-type="distribution" id="SECID0EYSBK"><title>Distribution.</title><p>Known from three localities in Saudi Arabia, in Mecca and Al Bahah Provinces (Fig. <xref ref-type="fig" rid="F13">13C</xref>).</p></tp:treatment-sec><tp:treatment-sec sec-type="natural history" id="SECID0ECTBK"><title>Natural history.</title><p>At the type locality, the spiders were found in small caverns under large boulders on a hill (Fig. <xref ref-type="fig" rid="F14">14D</xref>), where they were tightly pressed against the rock on the ceiling. Upon disturbance, they were very reluctant to move; only when the sparse sheet of silk covering the spider was removed, they started to run away over the rock. NW of Al Bahah most specimens were collected from a small hole under a flat rock; distances between specimens ranged from ~ 10–20 cm. One egg sac contained ~ 12 eggs, with an egg diameter of 0.62 mm.</p></tp:treatment-sec><tp:treatment-sec><!--Section generated to contain objects referenced in tp:taxon-treatment.--><fig id="F3" position="float" orientation="portrait"><object-id xmlns:xlink="http://www.w3.org/1999/xlink" content-type="doi" xlink:type="simple">10.3897/zookeys.1213.133178.figure3</object-id><object-id xmlns:xlink="http://www.w3.org/1999/xlink" content-type="arpha" xlink:type="simple">1B831904-D4A7-5887-8FD7-52FA5A84C675</object-id><label>Figure 3.</label><caption><p><italic><tp:taxon-name><tp:taxon-name-part taxon-name-part-type="genus" reg="Micropholcus">Micropholcus</tp:taxon-name-part></tp:taxon-name></italic> Deeleman-Reinhold &amp; Prinsen; live specimens from Saudi Arabia <bold>A</bold><italic><tp:taxon-name><tp:taxon-name-part taxon-name-part-type="genus" reg="Micropholcus">M.</tp:taxon-name-part><tp:taxon-name-part taxon-name-part-type="species" reg="dhahran">dhahran</tp:taxon-name-part></tp:taxon-name></italic> Huber, sp. nov., male from ‘Asir, W of Dhahran Al Janub <bold>B</bold><italic><tp:taxon-name><tp:taxon-name-part taxon-name-part-type="genus" reg="Micropholcus">M.</tp:taxon-name-part><tp:taxon-name-part taxon-name-part-type="species" reg="harajah">harajah</tp:taxon-name-part></tp:taxon-name></italic> Huber, sp. nov., female with egg-sac from ‘Asir, SE of Harajah <bold>C, D</bold><italic><tp:taxon-name><tp:taxon-name-part taxon-name-part-type="genus" reg="Micropholcus">M.</tp:taxon-name-part><tp:taxon-name-part taxon-name-part-type="species" reg="alfara">alfara</tp:taxon-name-part></tp:taxon-name></italic> Huber, sp. nov., male and female with egg-sac from ‘Asir, S of Al Fara <bold>E</bold><italic><tp:taxon-name><tp:taxon-name-part taxon-name-part-type="genus" reg="Micropholcus">M.</tp:taxon-name-part><tp:taxon-name-part taxon-name-part-type="species" reg="abha">abha</tp:taxon-name-part></tp:taxon-name></italic> Huber, sp. nov., male from ‘Asir, N of Abha <bold>F</bold><italic><tp:taxon-name><tp:taxon-name-part taxon-name-part-type="genus" reg="Micropholcus">M.</tp:taxon-name-part><tp:taxon-name-part taxon-name-part-type="species" reg="tanomah">tanomah</tp:taxon-name-part></tp:taxon-name></italic> Huber, sp. nov., male from ‘Asir, NW of Tanomah <bold>G</bold><italic><tp:taxon-name><tp:taxon-name-part taxon-name-part-type="genus" reg="Micropholcus">M.</tp:taxon-name-part><tp:taxon-name-part taxon-name-part-type="species" reg="bashayer">bashayer</tp:taxon-name-part></tp:taxon-name></italic> Huber, sp. nov., female with egg-sac from ‘Asir, NW of Al Bashayer <bold>H</bold><italic><tp:taxon-name><tp:taxon-name-part taxon-name-part-type="genus" reg="Micropholcus">M.</tp:taxon-name-part><tp:taxon-name-part taxon-name-part-type="species" reg="maysaan">maysaan</tp:taxon-name-part></tp:taxon-name></italic> Huber, sp. nov., male from Mecca, NW of Maysaan. Photographs BAH.</p></caption><graphic xmlns:xlink="http://www.w3.org/1999/xlink" xlink:href="zookeys-1213-095_article-133178__-g003.jpg" position="float" orientation="portrait" xlink:type="simple" id="oo_1141413.jpg"><uri content-type="original_file" xlink:type="simple">https://binary.pensoft.net/fig/1141413</uri></graphic></fig><fig id="F46" position="float" orientation="portrait"><object-id xmlns:xlink="http://www.w3.org/1999/xlink" content-type="doi" xlink:type="simple">10.3897/zookeys.1213.133178.figure46</object-id><object-id xmlns:xlink="http://www.w3.org/1999/xlink" content-type="arpha" xlink:type="simple">5F05E538-2782-5326-A09D-B60AF2C558CB</object-id><label>Figure 46.</label><caption><p><italic><tp:taxon-name><tp:taxon-name-part taxon-name-part-type="genus" reg="Micropholcus">Micropholcus</tp:taxon-name-part><tp:taxon-name-part taxon-name-part-type="species" reg="bashayer">bashayer</tp:taxon-name-part></tp:taxon-name></italic> Huber, sp. nov.; female from Saudi Arabia, ‘Asir, NW of Al Bashayer (<named-content xmlns:xlink="http://www.w3.org/1999/xlink" content-type="dwc:institutional_code" xlink:title="Zoologisches Forschungsmuseum Alexander Koenig" xlink:href="http://grbio.org/institution/zoologisches-forschungsmuseum-alexander-koenig" xlink:type="simple">ZFMK</named-content> Ar 24666) <bold>A, B</bold> abdomen, ventral and lateral views <bold>C, D</bold> cleared genitalia, ventral and dorsal views. Scale bars: 0.5 mm.</p></caption><graphic xmlns:xlink="http://www.w3.org/1999/xlink" xlink:href="zookeys-1213-095_article-133178__-g046.jpg" position="float" orientation="portrait" xlink:type="simple" id="oo_1141456.jpg"><uri content-type="original_file" xlink:type="simple">https://binary.pensoft.net/fig/1141456</uri></graphic></fig><fig id="F13" position="float" orientation="portrait"><object-id xmlns:xlink="http://www.w3.org/1999/xlink" content-type="doi" xlink:type="simple">10.3897/zookeys.1213.133178.figure13</object-id><object-id xmlns:xlink="http://www.w3.org/1999/xlink" content-type="arpha" xlink:type="simple">961BF845-01EC-549A-BAF5-4865494E2863</object-id><label>Figure 13.</label><caption><p>Known distribution of <italic><tp:taxon-name><tp:taxon-name-part taxon-name-part-type="genus" reg="Micropholcus">Micropholcus</tp:taxon-name-part><tp:taxon-name-part taxon-name-part-type="species" reg="fauroti">fauroti</tp:taxon-name-part></tp:taxon-name></italic> (Simon) (<bold>A</bold>) and of Old World <italic><tp:taxon-name><tp:taxon-name-part taxon-name-part-type="genus" reg="Micropholcus">Micropholcus</tp:taxon-name-part></tp:taxon-name></italic> in Mindanao (<bold>B</bold>), on the Arabian Peninsula (<bold>C</bold>) and in Morocco (<bold>D</bold>).</p></caption><graphic xmlns:xlink="http://www.w3.org/1999/xlink" xlink:href="zookeys-1213-095_article-133178__-g013.jpg" position="float" orientation="portrait" xlink:type="simple" id="oo_1141423.jpg"><uri content-type="original_file" xlink:type="simple">https://binary.pensoft.net/fig/1141423</uri></graphic></fig><fig id="F14" position="float" orientation="portrait"><object-id xmlns:xlink="http://www.w3.org/1999/xlink" content-type="doi" xlink:type="simple">10.3897/zookeys.1213.133178.figure14</object-id><object-id xmlns:xlink="http://www.w3.org/1999/xlink" content-type="arpha" xlink:type="simple">E74B2949-B7B7-5433-B625-C8AA25646E89</object-id><label>Figure 14.</label><caption><p>Typical habitats of <italic><tp:taxon-name><tp:taxon-name-part taxon-name-part-type="genus" reg="Micropholcus">Micropholcus</tp:taxon-name-part></tp:taxon-name></italic> Deeleman-Reinhold &amp; Prinsen in the Old World <bold>A</bold> Saudi Arabia, ‘Asir, SE of Harajah (type locality of <italic><tp:taxon-name><tp:taxon-name-part taxon-name-part-type="genus" reg="Micropholcus">M.</tp:taxon-name-part><tp:taxon-name-part taxon-name-part-type="species" reg="harajah">harajah</tp:taxon-name-part></tp:taxon-name></italic> Huber, sp. nov.) <bold>B</bold> Saudi Arabia, ‘Asir, S of Al Fara (type locality of <italic><tp:taxon-name><tp:taxon-name-part taxon-name-part-type="genus" reg="Micropholcus">M.</tp:taxon-name-part><tp:taxon-name-part taxon-name-part-type="species" reg="alfara">alfara</tp:taxon-name-part></tp:taxon-name></italic> Huber, sp. nov.) <bold>C</bold> Saudi Arabia, ‘Asir, N of Abha (type locality of <italic><tp:taxon-name><tp:taxon-name-part taxon-name-part-type="genus" reg="Micropholcus">M.</tp:taxon-name-part><tp:taxon-name-part taxon-name-part-type="species" reg="abha">abha</tp:taxon-name-part></tp:taxon-name></italic> Huber, sp. nov.) <bold>D</bold> Saudi Arabia, Mecca, NW of Maysaan (type locality of <italic><tp:taxon-name><tp:taxon-name-part taxon-name-part-type="genus" reg="Micropholcus">M.</tp:taxon-name-part><tp:taxon-name-part taxon-name-part-type="species" reg="maysaan">maysaan</tp:taxon-name-part></tp:taxon-name></italic> Huber, sp. nov.) <bold>E</bold> Oman, Dhofar, near Shaat sinkhole (type locality of <italic><tp:taxon-name><tp:taxon-name-part taxon-name-part-type="genus" reg="Micropholcus">M.</tp:taxon-name-part><tp:taxon-name-part taxon-name-part-type="species" reg="shaat">shaat</tp:taxon-name-part></tp:taxon-name></italic> Huber, sp. nov.) <bold>F</bold> Morocco, Fès-Meknès, Kef El Ghar (type locality of <italic><tp:taxon-name><tp:taxon-name-part taxon-name-part-type="genus" reg="Micropholcus">M.</tp:taxon-name-part><tp:taxon-name-part taxon-name-part-type="species" reg="ghar">ghar</tp:taxon-name-part></tp:taxon-name></italic> Huber, sp. nov.) <bold>G</bold> Morocco, Béni Mellal-Khénifra, Imi n’Ifri (<italic><tp:taxon-name><tp:taxon-name-part taxon-name-part-type="genus" reg="Micropholcus">M.</tp:taxon-name-part><tp:taxon-name-part taxon-name-part-type="species" reg="khenifra">khenifra</tp:taxon-name-part></tp:taxon-name></italic> Huber, Lecigne &amp; Lips, sp. nov.) <bold>H</bold> Philippines, Mindanao, Kabyaw Cave (<italic><tp:taxon-name><tp:taxon-name-part taxon-name-part-type="genus" reg="Micropholcus">M.</tp:taxon-name-part><tp:taxon-name-part taxon-name-part-type="species" reg="bukidnon">bukidnon</tp:taxon-name-part></tp:taxon-name></italic> Huber, sp. nov.). Photos BAH.</p></caption><graphic xmlns:xlink="http://www.w3.org/1999/xlink" xlink:href="zookeys-1213-095_article-133178__-g014.jpg" position="float" orientation="portrait" xlink:type="simple" id="oo_1141424.jpg"><uri content-type="original_file" xlink:type="simple">https://binary.pensoft.net/fig/1141424</uri></graphic></fig></tp:treatment-sec></tp:taxon-treatment>
