# Supplementary material for: ﻿Old World Micropholcus spiders, with first records of acrocerid parasitoids in Pholcidae (Araneae)
Source: Zookeys. 2024 Sep 26;1213:95–182. doi: 10.3897/zookeys.1213.133178 (PMC11450384; doi:10.3897/zookeys.1213.133178)
Supplement: XML Treatment for Micropholcus darbat [file zookeys.1213.133178-treatment11.xml]

<!DOCTYPE tp:taxon-treatment
  PUBLIC "-//TaxonX//DTD Taxonomic Treatment Publishing DTD v0 20100105//EN" "tax-treatment-NSO.dtd">
<tp:taxon-treatment xmlns:tp="http://www.plazi.org/taxpub"><tp:treatment-meta><kwd-group><label>Taxon classification</label><kwd>
                <named-content content-type="kingdom">Animalia</named-content>
              </kwd><kwd>
                <named-content content-type="order">Araneae</named-content>
              </kwd><kwd>
                <named-content content-type="family">Pholcidae</named-content>
              </kwd></kwd-group><mixed-citation publication-type="journal"><person-group><name><surname>Huber</surname><given-names>Bernhard A.</given-names></name><name><surname>Meng</surname><given-names>Guanliang</given-names></name></person-group><article-title>﻿Old World <italic><tp:taxon-name><tp:taxon-name-part taxon-name-part-type="genus" reg="Micropholcus">Micropholcus</tp:taxon-name-part></tp:taxon-name></italic> spiders, with first records of acrocerid parasitoids in <tp:taxon-name><tp:taxon-name-part taxon-name-part-type="family">Pholcidae</tp:taxon-name-part></tp:taxon-name> (<tp:taxon-name><tp:taxon-name-part taxon-name-part-type="order">Araneae</tp:taxon-name-part></tp:taxon-name>)</article-title><source>Zookeys</source><day>26</day><month>09</month><year>2024</year><volume>1213</volume><fpage>95</fpage><lpage>182</lpage><pub-id pub-id-type="doi">10.3897/zookeys.1213.133178</pub-id></mixed-citation></tp:treatment-meta><tp:nomenclature><label>﻿﻿</label><tp:taxon-name>
              <object-id xmlns:xlink="http://www.w3.org/1999/xlink" content-type="arpha" xlink:type="simple">6B6E955B-D692-5045-8195-FAFE001AD780</object-id>
              <tp:taxon-name-part taxon-name-part-type="genus" reg="Micropholcus">Micropholcus</tp:taxon-name-part>
              <tp:taxon-name-part taxon-name-part-type="species" reg="darbat">darbat</tp:taxon-name-part>
              <object-id xmlns:xlink="http://www.w3.org/1999/xlink" content-type="zoobank" xlink:type="simple">https://zoobank.org/A7E37832-2C7E-43AA-B85F-DDFCCBA26009</object-id>
            </tp:taxon-name><tp:taxon-authority>Huber</tp:taxon-authority><tp:taxon-status xmlns:xlink="http://www.w3.org/1999/xlink" xlink:type="simple">sp. nov.</tp:taxon-status><xref ref-type="fig" rid="F4">Figs 4A, B</xref><xref ref-type="fig" rid="F5">, 5B</xref><xref ref-type="fig" rid="F6">, 6D, E</xref><xref ref-type="fig" rid="F7">, 7H</xref><xref ref-type="fig" rid="F8">, 8A–C</xref><xref ref-type="fig" rid="F9">, 9C</xref><xref ref-type="fig" rid="F10">, 10C, D</xref><xref ref-type="fig" rid="F11">, 11B, G, H</xref><xref ref-type="fig" rid="F52">, 52</xref><xref ref-type="fig" rid="F53">, 53</xref><xref ref-type="fig" rid="F54">, 54</xref><xref ref-type="fig" rid="F55">, 55</xref><tp:nomenclature-citation-list><tp:nomenclature-citation><tp:taxon-name>
                  <tp:taxon-name-part taxon-name-part-type="genus" reg="Micropholcus">Micropholcus</tp:taxon-name-part>
                </tp:taxon-name><comment>sp. n. Om74 – <xref ref-type="bibr" rid="B24">Huber and Eberle 2021</xref>, Suppl. material <xref ref-type="supplementary-material" rid="S1">1</xref>.</comment></tp:nomenclature-citation></tp:nomenclature-citation-list></tp:nomenclature><tp:treatment-sec sec-type="type material" id="SECID0EZWBK"><title>Type material.</title><p><bold><italic>Holotype</italic>.</bold> Oman – <bold>Dhofar</bold> • ♂; Wadi Darbat; between <named-content xmlns:xlink="http://www.w3.org/1999/xlink" content-type="dwc:verbatimCoordinates" xlink:type="simple"><named-content content-type="geo-json" specific-use="{&#34;type&#34;:&#34;Point&#34;,&#34;coordinates&#34;:[54.444000,17.086000]}" id="NCID0EJXBK" xlink:type="simple">17.086°N, 54.444°E</named-content></named-content> and <named-content xmlns:xlink="http://www.w3.org/1999/xlink" content-type="dwc:verbatimCoordinates" xlink:type="simple"><named-content content-type="geo-json" specific-use="{&#34;type&#34;:&#34;Point&#34;,&#34;coordinates&#34;:[54.452000,17.095000]}" id="NCID0ERXBK" xlink:type="simple">17.095°N, 54.452°E</named-content></named-content>; 200–230 m a.s.l., 23 Feb. 2018; B.A. Huber leg.; <named-content xmlns:xlink="http://www.w3.org/1999/xlink" content-type="dwc:institutional_code" xlink:title="Zoologisches Forschungsmuseum Alexander Koenig" xlink:href="http://grbio.org/institution/zoologisches-forschungsmuseum-alexander-koenig" xlink:type="simple">ZFMK</named-content> Ar 24671.</p></tp:treatment-sec><tp:treatment-sec sec-type="material" id="SECID0E1XBK"><title>Other material.</title><p>Oman – <bold>Dhofar</bold> • 9 ♂♂, 7 ♀♀, 1 juv. (1 ♂, 1 ♀ used for SEM); same collection data as for holotype; <named-content xmlns:xlink="http://www.w3.org/1999/xlink" content-type="dwc:institutional_code" xlink:title="Zoologisches Forschungsmuseum Alexander Koenig" xlink:href="http://grbio.org/institution/zoologisches-forschungsmuseum-alexander-koenig" xlink:type="simple">ZFMK</named-content> Ar 24672, 24699 • 1 ♂, 3 ♀♀, in pure ethanol; same collection data as for holotype; <named-content xmlns:xlink="http://www.w3.org/1999/xlink" content-type="dwc:institutional_code" xlink:title="Zoologisches Forschungsmuseum Alexander Koenig" xlink:href="http://grbio.org/institution/zoologisches-forschungsmuseum-alexander-koenig" xlink:type="simple">ZFMK</named-content> Om133 • 2 ♂♂, 2 ♀♀; Ain Athoom; <named-content xmlns:xlink="http://www.w3.org/1999/xlink" content-type="dwc:verbatimCoordinates" xlink:type="simple"><named-content content-type="geo-json" specific-use="{&#34;type&#34;:&#34;Point&#34;,&#34;coordinates&#34;:[54.366700,17.118500]}" id="NCID0ENYBK" xlink:type="simple">17.1185°N, 54.3667°E</named-content></named-content>; 280 m a.s.l.; in small cave; 28 Feb. 2018; B.A. Huber leg.; <named-content xmlns:xlink="http://www.w3.org/1999/xlink" content-type="dwc:institutional_code" xlink:title="Zoologisches Forschungsmuseum Alexander Koenig" xlink:href="http://grbio.org/institution/zoologisches-forschungsmuseum-alexander-koenig" xlink:type="simple">ZFMK</named-content> Ar 24673 • 1 ♂, 1 ♀, in pure ethanol; same collection data as for preceding; <named-content xmlns:xlink="http://www.w3.org/1999/xlink" content-type="dwc:institutional_code" xlink:title="Zoologisches Forschungsmuseum Alexander Koenig" xlink:href="http://grbio.org/institution/zoologisches-forschungsmuseum-alexander-koenig" xlink:type="simple">ZFMK</named-content> Om147 • 3 ♂♂, 1 ♀; near Qairoon Hairitti; <named-content xmlns:xlink="http://www.w3.org/1999/xlink" content-type="dwc:verbatimCoordinates" xlink:type="simple"><named-content content-type="geo-json" specific-use="{&#34;type&#34;:&#34;Point&#34;,&#34;coordinates&#34;:[54.080800,17.260000]}" id="NCID0E4YBK" xlink:type="simple">17.2600°N, 54.0808°E</named-content></named-content>; 845 m a.s.l.; in small cave; 27 Feb. 2018; B.A. Huber leg.; <named-content xmlns:xlink="http://www.w3.org/1999/xlink" content-type="dwc:institutional_code" xlink:title="Zoologisches Forschungsmuseum Alexander Koenig" xlink:href="http://grbio.org/institution/zoologisches-forschungsmuseum-alexander-koenig" xlink:type="simple">ZFMK</named-content> Ar 24674 • 2 ♀♀, in pure ethanol; same collection data as for preceding; <named-content xmlns:xlink="http://www.w3.org/1999/xlink" content-type="dwc:institutional_code" xlink:title="Zoologisches Forschungsmuseum Alexander Koenig" xlink:href="http://grbio.org/institution/zoologisches-forschungsmuseum-alexander-koenig" xlink:type="simple">ZFMK</named-content> Om146 • 3 ♂♂, 5 ♀♀, 1 juv.; Wadi Nahiz; <named-content xmlns:xlink="http://www.w3.org/1999/xlink" content-type="dwc:verbatimCoordinates" xlink:type="simple"><named-content content-type="geo-json" specific-use="{&#34;type&#34;:&#34;Point&#34;,&#34;coordinates&#34;:[54.123000,17.140000]}" id="NCID0ENZBK" xlink:type="simple">17.140°N, 54.123°E</named-content></named-content>; 140 m a.s.l.; in small caverns; 26 Feb. 2018; B.A. Huber leg.; <named-content xmlns:xlink="http://www.w3.org/1999/xlink" content-type="dwc:institutional_code" xlink:title="Zoologisches Forschungsmuseum Alexander Koenig" xlink:href="http://grbio.org/institution/zoologisches-forschungsmuseum-alexander-koenig" xlink:type="simple">ZFMK</named-content> Ar 24675 • 1 ♀, 3 juvs, in pure ethanol; same collection data as for preceding; <named-content xmlns:xlink="http://www.w3.org/1999/xlink" content-type="dwc:institutional_code" xlink:title="Zoologisches Forschungsmuseum Alexander Koenig" xlink:href="http://grbio.org/institution/zoologisches-forschungsmuseum-alexander-koenig" xlink:type="simple">ZFMK</named-content> Om142.</p></tp:treatment-sec><tp:treatment-sec sec-type="diagnosis" id="SECID0E1ZBK"><title>Diagnosis.</title><p>Males are easily distinguished from known congeners by shape of procursus with distinctive dorsal hinged process split into two branches (Fig. <xref ref-type="fig" rid="F53">53C</xref>); also by shapes of bulbal processes (Fig. <xref ref-type="fig" rid="F53">53D, E</xref>; prolateral apophysis simple, with small proximal prolateral hump) and cheliceral processes (Fig. <xref ref-type="fig" rid="F54">54A, B</xref>; proximal frontal processes very low and indistinct); from geographically close <italic><tp:taxon-name><tp:taxon-name-part taxon-name-part-type="genus" reg="Micropholcus">M.</tp:taxon-name-part><tp:taxon-name-part taxon-name-part-type="species" reg="shaat">shaat</tp:taxon-name-part></tp:taxon-name></italic> sp. nov. also by longer trochanter apophysis without distinct proximal process (Fig. <xref ref-type="fig" rid="F52">52C</xref>). Females differ from known congeners by pair of internal pockets visible also in uncleared specimens (arrows in Fig. <xref ref-type="fig" rid="F55">55</xref>); from geographically close <italic><tp:taxon-name><tp:taxon-name-part taxon-name-part-type="genus" reg="Micropholcus">M.</tp:taxon-name-part><tp:taxon-name-part taxon-name-part-type="species" reg="shaat">shaat</tp:taxon-name-part></tp:taxon-name></italic> sp. nov. also by epigynum without median sclerotised band (Fig. <xref ref-type="fig" rid="F55">55A</xref>), pore plates oval and converging anteriorly (Fig. <xref ref-type="fig" rid="F55">55C</xref>), and internal genitalia without large membranous sac.</p><fig id="F52" position="float" orientation="portrait"><object-id xmlns:xlink="http://www.w3.org/1999/xlink" content-type="doi" xlink:type="simple">10.3897/zookeys.1213.133178.figure52</object-id><object-id xmlns:xlink="http://www.w3.org/1999/xlink" content-type="arpha" xlink:type="simple">09231864-917A-5C4F-BEFA-A30B26B8BA12</object-id><label>Figure 52.</label><caption><p><italic><tp:taxon-name><tp:taxon-name-part taxon-name-part-type="genus" reg="Micropholcus">Micropholcus</tp:taxon-name-part><tp:taxon-name-part taxon-name-part-type="species" reg="darbat">darbat</tp:taxon-name-part></tp:taxon-name></italic> Huber, sp. nov.; male from Oman, Dhofar, Wadi Darbat (<named-content xmlns:xlink="http://www.w3.org/1999/xlink" content-type="dwc:institutional_code" xlink:title="Zoologisches Forschungsmuseum Alexander Koenig" xlink:href="http://grbio.org/institution/zoologisches-forschungsmuseum-alexander-koenig" xlink:type="simple">ZFMK</named-content> Ar 24672). Left palp in prolateral (<bold>A</bold>), dorsal (<bold>B</bold>), and retrolateral (<bold>C</bold>) views. Scale bar: 0.3 mm.</p></caption><graphic xmlns:xlink="http://www.w3.org/1999/xlink" xlink:href="zookeys-1213-095_article-133178__-g052.jpg" position="float" orientation="portrait" xlink:type="simple" id="oo_1141462.jpg"><uri content-type="original_file" xlink:type="simple">https://binary.pensoft.net/fig/1141462</uri></graphic></fig><fig id="F53" position="float" orientation="portrait"><object-id xmlns:xlink="http://www.w3.org/1999/xlink" content-type="doi" xlink:type="simple">10.3897/zookeys.1213.133178.figure53</object-id><object-id xmlns:xlink="http://www.w3.org/1999/xlink" content-type="arpha" xlink:type="simple">39E3545C-48B1-5C3C-B041-C095FDF76F99</object-id><label>Figure 53.</label><caption><p><italic><tp:taxon-name><tp:taxon-name-part taxon-name-part-type="genus" reg="Micropholcus">Micropholcus</tp:taxon-name-part><tp:taxon-name-part taxon-name-part-type="species" reg="darbat">darbat</tp:taxon-name-part></tp:taxon-name></italic> Huber, sp. nov.; male from Oman, Dhofar, Wadi Darbat (<named-content xmlns:xlink="http://www.w3.org/1999/xlink" content-type="dwc:institutional_code" xlink:title="Zoologisches Forschungsmuseum Alexander Koenig" xlink:href="http://grbio.org/institution/zoologisches-forschungsmuseum-alexander-koenig" xlink:type="simple">ZFMK</named-content> Ar 24672) <bold>A–C</bold> left procursus in prolateral, dorsal, and retrolateral views <bold>D, E</bold> left genital bulb in prolateral and retrolateral views; bold arrow in D points at proximal hump on prolateral bulbal process. Abbreviations: e, embolus; hp, dorsal hinged process; ps, proximal bulbal sclerite. Scale bars: 0.3 mm.</p></caption><graphic xmlns:xlink="http://www.w3.org/1999/xlink" xlink:href="zookeys-1213-095_article-133178__-g053.jpg" position="float" orientation="portrait" xlink:type="simple" id="oo_1141463.jpg"><uri content-type="original_file" xlink:type="simple">https://binary.pensoft.net/fig/1141463</uri></graphic></fig><fig id="F54" position="float" orientation="portrait"><object-id xmlns:xlink="http://www.w3.org/1999/xlink" content-type="doi" xlink:type="simple">10.3897/zookeys.1213.133178.figure54</object-id><object-id xmlns:xlink="http://www.w3.org/1999/xlink" content-type="arpha" xlink:type="simple">C369B5CD-06AA-53A4-8B53-859CEF206458</object-id><label>Figure 54.</label><caption><p><italic><tp:taxon-name><tp:taxon-name-part taxon-name-part-type="genus" reg="Micropholcus">Micropholcus</tp:taxon-name-part><tp:taxon-name-part taxon-name-part-type="species" reg="darbat">darbat</tp:taxon-name-part></tp:taxon-name></italic> Huber, sp. nov.; from Oman, Dhofar, Wadi Darbat (<named-content xmlns:xlink="http://www.w3.org/1999/xlink" content-type="dwc:institutional_code" xlink:title="Zoologisches Forschungsmuseum Alexander Koenig" xlink:href="http://grbio.org/institution/zoologisches-forschungsmuseum-alexander-koenig" xlink:type="simple">ZFMK</named-content> Ar 24672) <bold>A, B</bold> male chelicerae, frontal and lateral views <bold>C</bold> cleared female genitalia, dorsal view. Scale bars: 0.3 mm.</p></caption><graphic xmlns:xlink="http://www.w3.org/1999/xlink" xlink:href="zookeys-1213-095_article-133178__-g054.jpg" position="float" orientation="portrait" xlink:type="simple" id="oo_1141464.jpg"><uri content-type="original_file" xlink:type="simple">https://binary.pensoft.net/fig/1141464</uri></graphic></fig><fig id="F55" position="float" orientation="portrait"><object-id xmlns:xlink="http://www.w3.org/1999/xlink" content-type="doi" xlink:type="simple">10.3897/zookeys.1213.133178.figure55</object-id><object-id xmlns:xlink="http://www.w3.org/1999/xlink" content-type="arpha" xlink:type="simple">6644CC72-911A-5FF7-A716-D91F95060ABF</object-id><label>Figure 55.</label><caption><p><italic><tp:taxon-name><tp:taxon-name-part taxon-name-part-type="genus" reg="Micropholcus">Micropholcus</tp:taxon-name-part><tp:taxon-name-part taxon-name-part-type="species" reg="darbat">darbat</tp:taxon-name-part></tp:taxon-name></italic> Huber, sp. nov.; female from Oman, Dhofar, Wadi Darbat (<named-content xmlns:xlink="http://www.w3.org/1999/xlink" content-type="dwc:institutional_code" xlink:title="Zoologisches Forschungsmuseum Alexander Koenig" xlink:href="http://grbio.org/institution/zoologisches-forschungsmuseum-alexander-koenig" xlink:type="simple">ZFMK</named-content> Ar 24672) <bold>A</bold> epigynum, ventral view <bold>B, C</bold> cleared female genitalia, ventral and dorsal views. Arrows point at distinctive internal pockets. Scale bars: 0.3 mm.</p></caption><graphic xmlns:xlink="http://www.w3.org/1999/xlink" xlink:href="zookeys-1213-095_article-133178__-g055.jpg" position="float" orientation="portrait" xlink:type="simple" id="oo_1141465.jpg"><uri content-type="original_file" xlink:type="simple">https://binary.pensoft.net/fig/1141465</uri></graphic></fig></tp:treatment-sec><tp:treatment-sec sec-type="description" id="SECID0EU6BK"><title>Description.</title><p><bold>Male</bold> (holotype). <bold><italic>Measurements</italic>.</bold> Total body length 3.2, carapace width 1.2. Distance <abbrev xmlns:xlink="http://www.w3.org/1999/xlink" xlink:title="posterior median eye(s)" id="ABBRID0EAACK" xlink:type="simple">PME</abbrev>-<abbrev xmlns:xlink="http://www.w3.org/1999/xlink" xlink:title="posterior median eye(s)" id="ABBRID0EEACK" xlink:type="simple">PME</abbrev> 250 µm; diameter <abbrev xmlns:xlink="http://www.w3.org/1999/xlink" xlink:title="posterior median eye(s)" id="ABBRID0EIACK" xlink:type="simple">PME</abbrev> 90 µm; distance <abbrev xmlns:xlink="http://www.w3.org/1999/xlink" xlink:title="posterior median eye(s)" id="ABBRID0EMACK" xlink:type="simple">PME</abbrev>-<abbrev xmlns:xlink="http://www.w3.org/1999/xlink" xlink:title="anterior lateral eye(s)" id="ABBRID0EQACK" xlink:type="simple">ALE</abbrev> 20 µm; distance <abbrev xmlns:xlink="http://www.w3.org/1999/xlink" xlink:title="anterior median eye(s)" id="ABBRID0EUACK" xlink:type="simple">AME</abbrev>-<abbrev xmlns:xlink="http://www.w3.org/1999/xlink" xlink:title="anterior median eye(s)" id="ABBRID0EYACK" xlink:type="simple">AME</abbrev> 15 µm; diameter <abbrev xmlns:xlink="http://www.w3.org/1999/xlink" xlink:title="anterior median eye(s)" id="ABBRID0E3ACK" xlink:type="simple">AME</abbrev> 55 µm. Leg 1: 36.5 (9.1 + 0.6 + 9.1 + 16.1 + 1.6), tibia 2: 5.9, tibia 3: 3.8, tibia 4: 5.1; tibia 1 <abbrev xmlns:xlink="http://www.w3.org/1999/xlink" xlink:title="length/diameter" id="ABBRID0EABCK" xlink:type="simple">L/d</abbrev>: 83; diameters of leg femora (at half length) 0.12–0.13; of leg tibiae 0.11.</p><p><bold><italic>Colour</italic></bold> (in ethanol). Prosoma and legs pale ochre-yellow, carapace with brown median mark; legs with darkened patellae and tibia-metatarsus joints; abdomen pale grey to whitish.</p><p><bold><italic>Body</italic>.</bold> Habitus as in Fig. <xref ref-type="fig" rid="F4">4A</xref>. Ocular area raised (distinct in frontal view; Fig. <xref ref-type="fig" rid="F5">5B</xref>). Carapace without thoracic groove. Clypeus unmodified. Sternum wider than long (0.75/0.60), unmodified. Abdomen oval, approximately twice as long as wide. Gonopore with four epiandrous spigots (Fig. <xref ref-type="fig" rid="F10">10C</xref>).</p><p><bold><italic>Chelicerae</italic>.</bold> As in Figs <xref ref-type="fig" rid="F6">6D</xref>, <xref ref-type="fig" rid="F54">54A, B</xref>; with pair of distal apophyses near laminae, each with two cone-shaped hairs (Fig. <xref ref-type="fig" rid="F6">6E</xref>); pair of proximal lateral processes weakly sclerotised and directed towards distal; and pair of very low proximal frontal humps.</p><p><bold><italic>Palps</italic>.</bold> As in Fig. <xref ref-type="fig" rid="F52">52</xref>; coxa unmodified; trochanter with long ventral apophysis with retrolateral hump at basis and modified hair at tip (Fig. <xref ref-type="fig" rid="F9">9C</xref>); femur proximally with low dorsal hump, distally with weakly sclerotised rounded process on prolateral-ventral side; femur-patella joints shifted toward prolateral side; tibia-tarsus joints shifted toward retrolateral side; tarsus with large tarsal organ. Procursus (Figs <xref ref-type="fig" rid="F7">7H</xref>, <xref ref-type="fig" rid="F53">53A–C</xref>) proximally with sclerotised prolateral hump; at half length with prolateral sclerotised ridge transforming distally into transparent membrane, and dense brush of dorsal hairs; distally with small retrolateral ridge, ventral apophysis directed towards prolateral, membranous ventral-prolateral flap (Fig. <xref ref-type="fig" rid="F8">8A, B</xref>), and distinctive dorsal hinged process split into two branches. Genital bulb (Figs <xref ref-type="fig" rid="F8">8C</xref>, <xref ref-type="fig" rid="F53">53D, E</xref>) with strong proximal sclerite, prolateral sclerite simple with small proximal prolateral hump, simple retrolateral sclerite, and mostly semi-transparent short embolus.</p><p><bold><italic>Legs</italic>.</bold> Without spines, without curved hairs, without sexually dimorphic short vertical hairs (most hairs missing in holotype but confirmed in males from near Qairoon Hairitti); retrolateral trichobothrium of tibia 1 at 6%; prolateral trichobothrium absent on tibia 1; tarsus 1 with &gt; 30 pseudosegments, distally distinct.</p><p><bold><italic>Variation</italic></bold> (male). Tibia 1 in 16 males (incl. holotype): 6.9–9.2 (mean 8.2). Distance between eye triads 190–250 µm. Some males with white marks dorsally on abdomen.</p><p><bold>Female.</bold> In general very similar to male but abdomen often much wider, ocular area slightly less raised and triads closer together (<abbrev xmlns:xlink="http://www.w3.org/1999/xlink" xlink:title="posterior median eye(s)" id="ABBRID0EGECK" xlink:type="simple">PME</abbrev>-<abbrev xmlns:xlink="http://www.w3.org/1999/xlink" xlink:title="posterior median eye(s)" id="ABBRID0EKECK" xlink:type="simple">PME</abbrev> 180–190 µm). Tibia 1 in 13 females: 5.7–7.1 (mean 6.3). Epigynum (Figs <xref ref-type="fig" rid="F10">10D</xref>, <xref ref-type="fig" rid="F55">55A</xref>) anterior plate oval, protruding, with membranous knob (Fig. <xref ref-type="fig" rid="F11">11B</xref>) in posterior position and slightly directed towards anterior; lateral internal sclerites clearly visible in untreated specimens; posterior epigynal plate very short and indistinct. Internal genitalia (Fig. <xref ref-type="fig" rid="F54">54C</xref>, <xref ref-type="fig" rid="F55">55B, C</xref>) with pair of oval pore plates converging anteriorly, pair of lateral sclerites and pair of ventral pockets (arrows in Fig. <xref ref-type="fig" rid="F55">55</xref>); with sclerotised anterior arc.</p></tp:treatment-sec><tp:treatment-sec sec-type="etymology" id="SECID0EGFCK"><title>Etymology.</title><p>The species name is derived from the type locality; noun in apposition.</p></tp:treatment-sec><tp:treatment-sec sec-type="distribution" id="SECID0ELFCK"><title>Distribution.</title><p>Known from several localities in Dhofar, western Oman (Fig. <xref ref-type="fig" rid="F13">13C</xref>).</p></tp:treatment-sec><tp:treatment-sec sec-type="natural history" id="SECID0EVFCK"><title>Natural history.</title><p>In Wadi Darbat and Wadi Nahiz, the spiders were abundant on the vertical rocks and rock shelters lining the valleys. They were tightly pressed against the rock surface, making them difficult to spot. Upon disturbance, they ran away or dropped to the ground. Near Qairoon Hairitti, the spiders were collected in a small and shallow cave. At Ain Athoom, most specimens were found in a small cave, but juveniles were also found under rocks in the neighbouring area. Two egg sacs contained 21 and 27 eggs, respectively, with an egg diameter of 0.59 mm (<xref ref-type="bibr" rid="B24">Huber and Eberle 2021</xref>). One male had an acrocerid larva in his book lung (Fig. <xref ref-type="fig" rid="F76">76E, F</xref>).</p></tp:treatment-sec><tp:treatment-sec><!--Section generated to contain objects referenced in tp:taxon-treatment.--><fig id="F4" position="float" orientation="portrait"><object-id xmlns:xlink="http://www.w3.org/1999/xlink" content-type="doi" xlink:type="simple">10.3897/zookeys.1213.133178.figure4</object-id><object-id xmlns:xlink="http://www.w3.org/1999/xlink" content-type="arpha" xlink:type="simple">392B4B21-26DB-51C0-B1C9-C3BD3CC85BF9</object-id><label>Figure 4.</label><caption><p><italic><tp:taxon-name><tp:taxon-name-part taxon-name-part-type="genus" reg="Micropholcus">Micropholcus</tp:taxon-name-part></tp:taxon-name></italic> Deeleman-Reinhold &amp; Prinsen; live specimens from Oman, Morocco, and the Philippines <bold>A, B</bold><italic><tp:taxon-name><tp:taxon-name-part taxon-name-part-type="genus" reg="Micropholcus">M.</tp:taxon-name-part><tp:taxon-name-part taxon-name-part-type="species" reg="darbat">darbat</tp:taxon-name-part></tp:taxon-name></italic> Huber, sp. nov., male and female with egg-sac from Oman, Dhofar, near Qairoon Hairitti <bold>C</bold><italic><tp:taxon-name><tp:taxon-name-part taxon-name-part-type="genus" reg="Micropholcus">M.</tp:taxon-name-part><tp:taxon-name-part taxon-name-part-type="species" reg="shaat">shaat</tp:taxon-name-part></tp:taxon-name></italic> Huber, sp. nov., male from Oman, Dhofar, Shaat sinkhole <bold>D, E</bold><italic><tp:taxon-name><tp:taxon-name-part taxon-name-part-type="genus" reg="Micropholcus">M.</tp:taxon-name-part><tp:taxon-name-part taxon-name-part-type="species" reg="agadir">agadir</tp:taxon-name-part></tp:taxon-name></italic> (Huber), male and female with egg-sac from Morocco, Souss-Massa, Paradise Valley <bold>F</bold><italic><tp:taxon-name><tp:taxon-name-part taxon-name-part-type="genus" reg="Micropholcus">M.</tp:taxon-name-part><tp:taxon-name-part taxon-name-part-type="species" reg="ghar">ghar</tp:taxon-name-part></tp:taxon-name></italic> Huber, sp. nov., male from Morocco, Fès-Meknès, Kef El Ghar <bold>G</bold><italic><tp:taxon-name><tp:taxon-name-part taxon-name-part-type="genus" reg="Micropholcus">M.</tp:taxon-name-part><tp:taxon-name-part taxon-name-part-type="species" reg="khenifra">khenifra</tp:taxon-name-part></tp:taxon-name></italic> Huber, Lecigne &amp; Lips, sp. nov., male from Morocco, Béni Mellal-Khénifra, near Sidi Ben Daoud <bold>H</bold><italic><tp:taxon-name><tp:taxon-name-part taxon-name-part-type="genus" reg="Micropholcus">M.</tp:taxon-name-part><tp:taxon-name-part taxon-name-part-type="species" reg="bukidnon">bukidnon</tp:taxon-name-part></tp:taxon-name></italic> Huber, sp. nov., male from Philippines, Mindanao, Blue Water Cave. Photographs BAH.</p></caption><graphic xmlns:xlink="http://www.w3.org/1999/xlink" xlink:href="zookeys-1213-095_article-133178__-g004.jpg" position="float" orientation="portrait" xlink:type="simple" id="oo_1141414.jpg"><uri content-type="original_file" xlink:type="simple">https://binary.pensoft.net/fig/1141414</uri></graphic></fig><fig id="F5" position="float" orientation="portrait"><object-id xmlns:xlink="http://www.w3.org/1999/xlink" content-type="doi" xlink:type="simple">10.3897/zookeys.1213.133178.figure5</object-id><object-id xmlns:xlink="http://www.w3.org/1999/xlink" content-type="arpha" xlink:type="simple">487EA061-C7EB-5BA1-9C74-8A67FAF14AD7</object-id><label>Figure 5.</label><caption><p><italic><tp:taxon-name><tp:taxon-name-part taxon-name-part-type="genus" reg="Micropholcus">Micropholcus</tp:taxon-name-part></tp:taxon-name></italic> Deeleman-Reinhold &amp; Prinsen; SEM images of prosomata (frontal views) and tips of female palps (dorsal views) <bold>A</bold><italic><tp:taxon-name><tp:taxon-name-part taxon-name-part-type="genus" reg="Micropholcus">M.</tp:taxon-name-part><tp:taxon-name-part taxon-name-part-type="species" reg="tanomah">tanomah</tp:taxon-name-part></tp:taxon-name></italic> Huber, sp. nov.; female <bold>B</bold><italic><tp:taxon-name><tp:taxon-name-part taxon-name-part-type="genus" reg="Micropholcus">M.</tp:taxon-name-part><tp:taxon-name-part taxon-name-part-type="species" reg="darbat">darbat</tp:taxon-name-part></tp:taxon-name></italic> Huber, sp. nov.; male <bold>C, D</bold><italic><tp:taxon-name><tp:taxon-name-part taxon-name-part-type="genus" reg="Micropholcus">M.</tp:taxon-name-part><tp:taxon-name-part taxon-name-part-type="species" reg="ghar">ghar</tp:taxon-name-part></tp:taxon-name></italic> Huber, sp. nov.; male and female <bold>E, F</bold><italic><tp:taxon-name><tp:taxon-name-part taxon-name-part-type="genus" reg="Micropholcus">M.</tp:taxon-name-part><tp:taxon-name-part taxon-name-part-type="species" reg="bukidnon">bukidnon</tp:taxon-name-part></tp:taxon-name></italic> Huber, sp. nov.; male and female; note small <abbrev xmlns:xlink="http://www.w3.org/1999/xlink" xlink:title="anterior median eye(s)" id="ABBRID0EMTBG" xlink:type="simple">AME</abbrev><bold>G</bold><italic><tp:taxon-name><tp:taxon-name-part taxon-name-part-type="genus" reg="Micropholcus">M.</tp:taxon-name-part><tp:taxon-name-part taxon-name-part-type="species" reg="tanomah">tanomah</tp:taxon-name-part></tp:taxon-name></italic> Huber, sp. nov., left palp <bold>H</bold><italic><tp:taxon-name><tp:taxon-name-part taxon-name-part-type="genus" reg="Micropholcus">M.</tp:taxon-name-part><tp:taxon-name-part taxon-name-part-type="species" reg="ghar">ghar</tp:taxon-name-part></tp:taxon-name></italic> Huber, sp. nov., right palp. Scale bars: 100 µm (<bold>A–D</bold>); 200 µm (<bold>E, F</bold>); 10 µm (<bold>G, H</bold>).</p></caption><graphic xmlns:xlink="http://www.w3.org/1999/xlink" xlink:href="zookeys-1213-095_article-133178__-g005.jpg" position="float" orientation="portrait" xlink:type="simple" id="oo_1141415.jpg"><uri content-type="original_file" xlink:type="simple">https://binary.pensoft.net/fig/1141415</uri></graphic></fig><fig id="F6" position="float" orientation="portrait"><object-id xmlns:xlink="http://www.w3.org/1999/xlink" content-type="doi" xlink:type="simple">10.3897/zookeys.1213.133178.figure6</object-id><object-id xmlns:xlink="http://www.w3.org/1999/xlink" content-type="arpha" xlink:type="simple">5A1128BA-627C-540B-AFD5-E8776BF5C1E4</object-id><label>Figure 6.</label><caption><p><italic><tp:taxon-name><tp:taxon-name-part taxon-name-part-type="genus" reg="Micropholcus">Micropholcus</tp:taxon-name-part></tp:taxon-name></italic> Deeleman-Reinhold &amp; Prinsen; SEM images of male chelicerae: distal apophyses with modified hairs and total view (<bold>D</bold>) <bold>A, B</bold><italic><tp:taxon-name><tp:taxon-name-part taxon-name-part-type="genus" reg="Micropholcus">M.</tp:taxon-name-part><tp:taxon-name-part taxon-name-part-type="species" reg="alfara">alfara</tp:taxon-name-part></tp:taxon-name></italic> Huber sp. nov. <bold>C</bold><italic><tp:taxon-name><tp:taxon-name-part taxon-name-part-type="genus" reg="Micropholcus">M.</tp:taxon-name-part><tp:taxon-name-part taxon-name-part-type="species" reg="tanomah">tanomah</tp:taxon-name-part></tp:taxon-name></italic> Huber, sp. nov. <bold>D, E</bold><italic><tp:taxon-name><tp:taxon-name-part taxon-name-part-type="genus" reg="Micropholcus">M.</tp:taxon-name-part><tp:taxon-name-part taxon-name-part-type="species" reg="darbat">darbat</tp:taxon-name-part></tp:taxon-name></italic> Huber, sp. nov. <bold>F, G</bold><italic><tp:taxon-name><tp:taxon-name-part taxon-name-part-type="genus" reg="Micropholcus">M.</tp:taxon-name-part><tp:taxon-name-part taxon-name-part-type="species" reg="ghar">ghar</tp:taxon-name-part></tp:taxon-name></italic> Huber, sp. nov. <bold>H</bold><italic><tp:taxon-name><tp:taxon-name-part taxon-name-part-type="genus" reg="Micropholcus">M.</tp:taxon-name-part><tp:taxon-name-part taxon-name-part-type="species" reg="bukidnon">bukidnon</tp:taxon-name-part></tp:taxon-name></italic> Huber, sp. nov. Scale bars: 10 µm (<bold>A–C, F–H</bold>); 100 µm (<bold>D</bold>); 2 µm (<bold>E</bold>).</p></caption><graphic xmlns:xlink="http://www.w3.org/1999/xlink" xlink:href="zookeys-1213-095_article-133178__-g006.jpg" position="float" orientation="portrait" xlink:type="simple" id="oo_1141416.jpg"><uri content-type="original_file" xlink:type="simple">https://binary.pensoft.net/fig/1141416</uri></graphic></fig><fig id="F7" position="float" orientation="portrait"><object-id xmlns:xlink="http://www.w3.org/1999/xlink" content-type="doi" xlink:type="simple">10.3897/zookeys.1213.133178.figure7</object-id><object-id xmlns:xlink="http://www.w3.org/1999/xlink" content-type="arpha" xlink:type="simple">511ABB71-70F5-5E7D-922D-7D65E2C38B61</object-id><label>Figure 7.</label><caption><p><italic><tp:taxon-name><tp:taxon-name-part taxon-name-part-type="genus" reg="Micropholcus">Micropholcus</tp:taxon-name-part></tp:taxon-name></italic> Deeleman-Reinhold &amp; Prinsen; SEM images of male palpal structures <bold>A, B</bold><italic><tp:taxon-name><tp:taxon-name-part taxon-name-part-type="genus" reg="Micropholcus">M.</tp:taxon-name-part><tp:taxon-name-part taxon-name-part-type="species" reg="alfara">alfara</tp:taxon-name-part></tp:taxon-name></italic> Huber, sp. nov.; prolateral membranous flap on left procursus and right bulbal processes, prolateral view <bold>C, D</bold><italic><tp:taxon-name><tp:taxon-name-part taxon-name-part-type="genus" reg="Micropholcus">M.</tp:taxon-name-part><tp:taxon-name-part taxon-name-part-type="species" reg="tanomah">tanomah</tp:taxon-name-part></tp:taxon-name></italic> Huber, sp. nov., tip of left procursus and prolateral membranous flap on left procursus <bold>E</bold><italic><tp:taxon-name><tp:taxon-name-part taxon-name-part-type="genus" reg="Micropholcus">M.</tp:taxon-name-part><tp:taxon-name-part taxon-name-part-type="species" reg="tanomah">tanomah</tp:taxon-name-part></tp:taxon-name></italic> Huber, sp. nov., left procursus, dorsal view (bold arrow points at tip of procursus) <bold>F, G</bold><italic><tp:taxon-name><tp:taxon-name-part taxon-name-part-type="genus" reg="Micropholcus">M.</tp:taxon-name-part><tp:taxon-name-part taxon-name-part-type="species" reg="tanomah">tanomah</tp:taxon-name-part></tp:taxon-name></italic> Huber, sp. nov., left bulbal processes, prolateral view, and embolus of same palp in slightly more distal view <bold>H</bold><italic><tp:taxon-name><tp:taxon-name-part taxon-name-part-type="genus" reg="Micropholcus">M.</tp:taxon-name-part><tp:taxon-name-part taxon-name-part-type="species" reg="darbat">darbat</tp:taxon-name-part></tp:taxon-name></italic> Huber, sp. nov., left procursus, retrolateral view. Abbreviations: b, genital bulb; e, embolus; hp, dorsal hinged process; mf, membranous prolateral flap; rr, retrolateral ridge; ta, tarsus; tm, transparent membrane. Scale bars: 10 µm (<bold>A</bold>); 100 µm (<bold>B, E, F, H</bold>); 20 µm (<bold>C, D, G</bold>).</p></caption><graphic xmlns:xlink="http://www.w3.org/1999/xlink" xlink:href="zookeys-1213-095_article-133178__-g007.jpg" position="float" orientation="portrait" xlink:type="simple" id="oo_1141417.jpg"><uri content-type="original_file" xlink:type="simple">https://binary.pensoft.net/fig/1141417</uri></graphic></fig><fig id="F8" position="float" orientation="portrait"><object-id xmlns:xlink="http://www.w3.org/1999/xlink" content-type="doi" xlink:type="simple">10.3897/zookeys.1213.133178.figure8</object-id><object-id xmlns:xlink="http://www.w3.org/1999/xlink" content-type="arpha" xlink:type="simple">F4392161-975D-5DC9-B4FC-08139F6485F0</object-id><label>Figure 8.</label><caption><p><italic><tp:taxon-name><tp:taxon-name-part taxon-name-part-type="genus" reg="Micropholcus">Micropholcus</tp:taxon-name-part></tp:taxon-name></italic> Deeleman-Reinhold &amp; Prinsen; SEM images of male palpal structures <bold>A, B</bold><italic><tp:taxon-name><tp:taxon-name-part taxon-name-part-type="genus" reg="Micropholcus">M.</tp:taxon-name-part><tp:taxon-name-part taxon-name-part-type="species" reg="darbat">darbat</tp:taxon-name-part></tp:taxon-name></italic> Huber, sp. nov.; right bulb and procursus, prolateral view (bold arrow in A points at trochanter apophysis), and prolateral membranous flap of procursus at higher magnification <bold>C</bold><italic><tp:taxon-name><tp:taxon-name-part taxon-name-part-type="genus" reg="Micropholcus">M.</tp:taxon-name-part><tp:taxon-name-part taxon-name-part-type="species" reg="darbat">darbat</tp:taxon-name-part></tp:taxon-name></italic> Huber, sp. nov., left bulbal processes <bold>D</bold><italic><tp:taxon-name><tp:taxon-name-part taxon-name-part-type="genus" reg="Micropholcus">M.</tp:taxon-name-part><tp:taxon-name-part taxon-name-part-type="species" reg="ghar">ghar</tp:taxon-name-part></tp:taxon-name></italic> Huber, sp. nov., left procursus, retrolateral view <bold>E, F</bold><italic><tp:taxon-name><tp:taxon-name-part taxon-name-part-type="genus" reg="Micropholcus">M.</tp:taxon-name-part><tp:taxon-name-part taxon-name-part-type="species" reg="ghar">ghar</tp:taxon-name-part></tp:taxon-name></italic> Huber, sp. nov., right bulbal processes, prolateral and prolateral-ventral views <bold>G</bold><italic><tp:taxon-name><tp:taxon-name-part taxon-name-part-type="genus" reg="Micropholcus">M.</tp:taxon-name-part><tp:taxon-name-part taxon-name-part-type="species" reg="bukidnon">bukidnon</tp:taxon-name-part></tp:taxon-name></italic> Huber, sp. nov., left procursus, prolateral-distal view <bold>H</bold><italic><tp:taxon-name><tp:taxon-name-part taxon-name-part-type="genus" reg="Micropholcus">M.</tp:taxon-name-part><tp:taxon-name-part taxon-name-part-type="species" reg="bukidnon">bukidnon</tp:taxon-name-part></tp:taxon-name></italic> Huber, sp. nov., left bulbal processes, prolateral distal view. Abbreviations: a, putative appendix; b, genital bulb; e, embolus; hp, dorsal hinged process; mf, membranous prolateral flap; pr, procursus; ta, tarsus; u, putative uncus. Scale bars: 100 µm (<bold>A, D–H</bold>); 10 µm (<bold>B</bold>); 20 µm (<bold>C</bold>).</p></caption><graphic xmlns:xlink="http://www.w3.org/1999/xlink" xlink:href="zookeys-1213-095_article-133178__-g008.jpg" position="float" orientation="portrait" xlink:type="simple" id="oo_1141418.jpg"><uri content-type="original_file" xlink:type="simple">https://binary.pensoft.net/fig/1141418</uri></graphic></fig><fig id="F9" position="float" orientation="portrait"><object-id xmlns:xlink="http://www.w3.org/1999/xlink" content-type="doi" xlink:type="simple">10.3897/zookeys.1213.133178.figure9</object-id><object-id xmlns:xlink="http://www.w3.org/1999/xlink" content-type="arpha" xlink:type="simple">2F7E9F26-79D1-5474-B0AB-89F379AE8041</object-id><label>Figure 9.</label><caption><p><italic><tp:taxon-name><tp:taxon-name-part taxon-name-part-type="genus" reg="Micropholcus">Micropholcus</tp:taxon-name-part></tp:taxon-name></italic> Deeleman-Reinhold &amp; Prinsen; SEM images of male palpal trochanter tips and of spinnerets <bold>A</bold><italic><tp:taxon-name><tp:taxon-name-part taxon-name-part-type="genus" reg="Micropholcus">M.</tp:taxon-name-part><tp:taxon-name-part taxon-name-part-type="species" reg="alfara">alfara</tp:taxon-name-part></tp:taxon-name></italic> Huber, sp. nov. <bold>B</bold><italic><tp:taxon-name><tp:taxon-name-part taxon-name-part-type="genus" reg="Micropholcus">M.</tp:taxon-name-part><tp:taxon-name-part taxon-name-part-type="species" reg="tanomah">tanomah</tp:taxon-name-part></tp:taxon-name></italic> Huber, sp. nov. <bold>C</bold><italic><tp:taxon-name><tp:taxon-name-part taxon-name-part-type="genus" reg="Micropholcus">M.</tp:taxon-name-part><tp:taxon-name-part taxon-name-part-type="species" reg="darbat">darbat</tp:taxon-name-part></tp:taxon-name></italic> Huber, sp. nov. <bold>D</bold><italic><tp:taxon-name><tp:taxon-name-part taxon-name-part-type="genus" reg="Micropholcus">M.</tp:taxon-name-part><tp:taxon-name-part taxon-name-part-type="species" reg="ghar">ghar</tp:taxon-name-part></tp:taxon-name></italic> Huber, sp. nov. <bold>E</bold><italic><tp:taxon-name><tp:taxon-name-part taxon-name-part-type="genus" reg="Micropholcus">M.</tp:taxon-name-part><tp:taxon-name-part taxon-name-part-type="species" reg="bukidnon">bukidnon</tp:taxon-name-part></tp:taxon-name></italic> Huber, sp. nov. <bold>F, G</bold><italic><tp:taxon-name><tp:taxon-name-part taxon-name-part-type="genus" reg="Micropholcus">M.</tp:taxon-name-part><tp:taxon-name-part taxon-name-part-type="species" reg="tanomah">tanomah</tp:taxon-name-part></tp:taxon-name></italic> Huber, sp. nov., male <abbrev xmlns:xlink="http://www.w3.org/1999/xlink" xlink:title="anterior lateral spinneret(s)" id="ABBRID0ESDAI" xlink:type="simple">ALS</abbrev>, and male spinnerets and anal cone (asterisk) <bold>H, I</bold><italic><tp:taxon-name><tp:taxon-name-part taxon-name-part-type="genus" reg="Micropholcus">M.</tp:taxon-name-part><tp:taxon-name-part taxon-name-part-type="species" reg="ghar">ghar</tp:taxon-name-part></tp:taxon-name></italic> Huber, sp. nov., male <abbrev xmlns:xlink="http://www.w3.org/1999/xlink" xlink:title="anterior lateral spinneret(s)" id="ABBRID0EDEAI" xlink:type="simple">ALS</abbrev> and male spinnerets <bold>J</bold><italic><tp:taxon-name><tp:taxon-name-part taxon-name-part-type="genus" reg="Micropholcus">M.</tp:taxon-name-part><tp:taxon-name-part taxon-name-part-type="species" reg="bukidnon">bukidnon</tp:taxon-name-part></tp:taxon-name></italic> Huber, sp. nov., male <abbrev xmlns:xlink="http://www.w3.org/1999/xlink" xlink:title="anterior lateral spinneret(s)" id="ABBRID0EUEAI" xlink:type="simple">ALS</abbrev>. Scale bars: 10 µm (<bold>A–F, H, J</bold>), 100 µm (<bold>G</bold>), 20 µm (<bold>I</bold>).</p></caption><graphic xmlns:xlink="http://www.w3.org/1999/xlink" xlink:href="zookeys-1213-095_article-133178__-g009.jpg" position="float" orientation="portrait" xlink:type="simple" id="oo_1141419.jpg"><uri content-type="original_file" xlink:type="simple">https://binary.pensoft.net/fig/1141419</uri></graphic></fig><fig id="F10" position="float" orientation="portrait"><object-id xmlns:xlink="http://www.w3.org/1999/xlink" content-type="doi" xlink:type="simple">10.3897/zookeys.1213.133178.figure10</object-id><object-id xmlns:xlink="http://www.w3.org/1999/xlink" content-type="arpha" xlink:type="simple">80F749E8-1B7C-596C-BBAE-7B8C8B3636CF</object-id><label>Figure 10.</label><caption><p><italic><tp:taxon-name><tp:taxon-name-part taxon-name-part-type="genus" reg="Micropholcus">Micropholcus</tp:taxon-name-part></tp:taxon-name></italic> Deeleman-Reinhold &amp; Prinsen; SEM images of male gonopores with epiandrous spigots and of female epigyna <bold>A, B</bold><italic><tp:taxon-name><tp:taxon-name-part taxon-name-part-type="genus" reg="Micropholcus">M.</tp:taxon-name-part><tp:taxon-name-part taxon-name-part-type="species" reg="tanomah">tanomah</tp:taxon-name-part></tp:taxon-name></italic> Huber, sp. nov. <bold>C, D</bold><italic><tp:taxon-name><tp:taxon-name-part taxon-name-part-type="genus" reg="Micropholcus">M.</tp:taxon-name-part><tp:taxon-name-part taxon-name-part-type="species" reg="darbat">darbat</tp:taxon-name-part></tp:taxon-name></italic> Huber, sp. nov. <bold>E, F</bold><italic><tp:taxon-name><tp:taxon-name-part taxon-name-part-type="genus" reg="Micropholcus">M.</tp:taxon-name-part><tp:taxon-name-part taxon-name-part-type="species" reg="ghar">ghar</tp:taxon-name-part></tp:taxon-name></italic> Huber, sp. nov. <bold>G, H</bold><italic><tp:taxon-name><tp:taxon-name-part taxon-name-part-type="genus" reg="Micropholcus">M.</tp:taxon-name-part><tp:taxon-name-part taxon-name-part-type="species" reg="bukidnon">bukidnon</tp:taxon-name-part></tp:taxon-name></italic> Huber, sp. nov. Abbreviations: aep, anterior epigynal plate; k, epigynal ‘knob’; pep, posterior epigynal plate. Scale bars: 10 µm (<bold>A, G</bold>); 100 µm (<bold>B, D, F, H</bold>); 20 µm (<bold>C, E</bold>).</p></caption><graphic xmlns:xlink="http://www.w3.org/1999/xlink" xlink:href="zookeys-1213-095_article-133178__-g010.jpg" position="float" orientation="portrait" xlink:type="simple" id="oo_1141420.jpg"><uri content-type="original_file" xlink:type="simple">https://binary.pensoft.net/fig/1141420</uri></graphic></fig><fig id="F11" position="float" orientation="portrait"><object-id xmlns:xlink="http://www.w3.org/1999/xlink" content-type="doi" xlink:type="simple">10.3897/zookeys.1213.133178.figure11</object-id><object-id xmlns:xlink="http://www.w3.org/1999/xlink" content-type="arpha" xlink:type="simple">F0A9C633-B74D-57E4-9F2F-E2567A7F0496</object-id><label>Figure 11.</label><caption><p><italic><tp:taxon-name><tp:taxon-name-part taxon-name-part-type="genus" reg="Micropholcus">Micropholcus</tp:taxon-name-part></tp:taxon-name></italic> Deeleman-Reinhold &amp; Prinsen; SEM images of epigynal knobs (<bold>A–C</bold>), trichobothria (<bold>D</bold>), and tarsal organs (<bold>E–J</bold>) <bold>A</bold><italic><tp:taxon-name><tp:taxon-name-part taxon-name-part-type="genus" reg="Micropholcus">M.</tp:taxon-name-part><tp:taxon-name-part taxon-name-part-type="species" reg="tanomah">tanomah</tp:taxon-name-part></tp:taxon-name></italic> Huber, sp. nov. <bold>B</bold><italic><tp:taxon-name><tp:taxon-name-part taxon-name-part-type="genus" reg="Micropholcus">M.</tp:taxon-name-part><tp:taxon-name-part taxon-name-part-type="species" reg="darbat">darbat</tp:taxon-name-part></tp:taxon-name></italic> Huber, sp. nov. <bold>C</bold><italic><tp:taxon-name><tp:taxon-name-part taxon-name-part-type="genus" reg="Micropholcus">M.</tp:taxon-name-part><tp:taxon-name-part taxon-name-part-type="species" reg="ghar">ghar</tp:taxon-name-part></tp:taxon-name></italic> Huber, sp. nov. <bold>D</bold><italic><tp:taxon-name><tp:taxon-name-part taxon-name-part-type="genus" reg="Micropholcus">M.</tp:taxon-name-part><tp:taxon-name-part taxon-name-part-type="species" reg="alfara">alfara</tp:taxon-name-part></tp:taxon-name></italic> Huber, sp. nov., female left palpal tibia <bold>E</bold><italic><tp:taxon-name><tp:taxon-name-part taxon-name-part-type="genus" reg="Micropholcus">M.</tp:taxon-name-part><tp:taxon-name-part taxon-name-part-type="species" reg="alfara">alfara</tp:taxon-name-part></tp:taxon-name></italic> Huber, sp. nov., male right tarsus 2 <bold>F</bold><italic><tp:taxon-name><tp:taxon-name-part taxon-name-part-type="genus" reg="Micropholcus">M.</tp:taxon-name-part><tp:taxon-name-part taxon-name-part-type="species" reg="tanomah">tanomah</tp:taxon-name-part></tp:taxon-name></italic> Huber, sp. nov., female left tarsus 2 <bold>G, H</bold><italic><tp:taxon-name><tp:taxon-name-part taxon-name-part-type="genus" reg="Micropholcus">M.</tp:taxon-name-part><tp:taxon-name-part taxon-name-part-type="species" reg="darbat">darbat</tp:taxon-name-part></tp:taxon-name></italic> Huber, sp. nov., female right tarsus 2 and male palpal tarsus <bold>I</bold><italic><tp:taxon-name><tp:taxon-name-part taxon-name-part-type="genus" reg="Micropholcus">M.</tp:taxon-name-part><tp:taxon-name-part taxon-name-part-type="species" reg="ghar">ghar</tp:taxon-name-part></tp:taxon-name></italic> Huber, sp. nov., male palpal tarsus <bold>J</bold><italic><tp:taxon-name><tp:taxon-name-part taxon-name-part-type="genus" reg="Micropholcus">M.</tp:taxon-name-part><tp:taxon-name-part taxon-name-part-type="species" reg="bukidnon">bukidnon</tp:taxon-name-part></tp:taxon-name></italic> Huber, sp. nov., male palpal tarsus. Scale bars: 20 µm (<bold>A</bold>); 10 µm (<bold>B–D, H–J</bold>); 2 µm (<bold>E–G</bold>).</p></caption><graphic xmlns:xlink="http://www.w3.org/1999/xlink" xlink:href="zookeys-1213-095_article-133178__-g011.jpg" position="float" orientation="portrait" xlink:type="simple" id="oo_1141421.jpg"><uri content-type="original_file" xlink:type="simple">https://binary.pensoft.net/fig/1141421</uri></graphic></fig><supplementary-material xmlns:xlink="http://www.w3.org/1999/xlink" id="S1" position="float" orientation="portrait" xlink:type="simple"><object-id content-type="doi" xlink:type="simple">10.3897/zookeys.1213.133178.suppl1</object-id><object-id content-type="arpha" xlink:type="simple">8DB18EB7-9253-581A-B9D6-140D613B976E</object-id><label>Supplementary material 1</label><caption><p>CO1 <abbrev xlink:title="Kimura 2-parameter" id="ABBRID0EWIHK" xlink:type="simple">K2P</abbrev> distances of the sequenced specimens</p></caption><statement content-type="dataType"><label>Data type</label><p>xlsx</p></statement><media xlink:href="zookeys-1213-095_article-133178__-s001.xlsx" mimetype="application" mime-subtype="vnd.openxmlformats-officedocument.spreadsheetml.sheet" position="float" orientation="portrait" xlink:type="simple" id="oo_1141487.xlsx"><uri content-type="original_file" xlink:type="simple">https://binary.pensoft.net/file/1141487</uri></media><permissions><license xlink:type="simple"><license-p>This dataset is made available under the Open Database License (http://opendatacommons.org/licenses/odbl/1.0/). The Open Database License (ODbL) is a license agreement intended to allow users to freely share, modify, and use this Dataset while maintaining this same freedom for others, provided that the original source and author(s) are credited.</license-p></license></permissions><attrib specific-use="authors">Bernhard A. Huber, Guanliang Meng</attrib></supplementary-material><fig id="F13" position="float" orientation="portrait"><object-id xmlns:xlink="http://www.w3.org/1999/xlink" content-type="doi" xlink:type="simple">10.3897/zookeys.1213.133178.figure13</object-id><object-id xmlns:xlink="http://www.w3.org/1999/xlink" content-type="arpha" xlink:type="simple">961BF845-01EC-549A-BAF5-4865494E2863</object-id><label>Figure 13.</label><caption><p>Known distribution of <italic><tp:taxon-name><tp:taxon-name-part taxon-name-part-type="genus" reg="Micropholcus">Micropholcus</tp:taxon-name-part><tp:taxon-name-part taxon-name-part-type="species" reg="fauroti">fauroti</tp:taxon-name-part></tp:taxon-name></italic> (Simon) (<bold>A</bold>) and of Old World <italic><tp:taxon-name><tp:taxon-name-part taxon-name-part-type="genus" reg="Micropholcus">Micropholcus</tp:taxon-name-part></tp:taxon-name></italic> in Mindanao (<bold>B</bold>), on the Arabian Peninsula (<bold>C</bold>) and in Morocco (<bold>D</bold>).</p></caption><graphic xmlns:xlink="http://www.w3.org/1999/xlink" xlink:href="zookeys-1213-095_article-133178__-g013.jpg" position="float" orientation="portrait" xlink:type="simple" id="oo_1141423.jpg"><uri content-type="original_file" xlink:type="simple">https://binary.pensoft.net/fig/1141423</uri></graphic></fig><fig id="F76" position="float" orientation="portrait"><object-id xmlns:xlink="http://www.w3.org/1999/xlink" content-type="doi" xlink:type="simple">10.3897/zookeys.1213.133178.figure76</object-id><object-id xmlns:xlink="http://www.w3.org/1999/xlink" content-type="arpha" xlink:type="simple">A1DD3663-2216-5263-B852-FCD201F34C0F</object-id><label>Figure 76.</label><caption><p><tp:taxon-name><tp:taxon-name-part taxon-name-part-type="family">Acroceridae</tp:taxon-name-part></tp:taxon-name> larvae in book lungs of <tp:taxon-name><tp:taxon-name-part taxon-name-part-type="family">Pholcidae</tp:taxon-name-part></tp:taxon-name>; arrows point at larvae as seen in untreated abdomens <bold>A</bold> female abdomen of <italic><tp:taxon-name><tp:taxon-name-part taxon-name-part-type="genus" reg="Micropholcus">Micropholcus</tp:taxon-name-part><tp:taxon-name-part taxon-name-part-type="species" reg="bashayer">bashayer</tp:taxon-name-part></tp:taxon-name></italic> Huber, sp. nov., from Saudi Arabia, ‘Asir, NW of Al Bashayer (<named-content xmlns:xlink="http://www.w3.org/1999/xlink" content-type="dwc:institutional_code" xlink:title="Zoologisches Forschungsmuseum Alexander Koenig" xlink:href="http://grbio.org/institution/zoologisches-forschungsmuseum-alexander-koenig" xlink:type="simple">ZFMK</named-content> Ar 24666) <bold>B–D</bold><tp:taxon-name><tp:taxon-name-part taxon-name-part-type="family">Acroceridae</tp:taxon-name-part></tp:taxon-name> larva extracted from A <bold>E</bold> male abdomen of <italic><tp:taxon-name><tp:taxon-name-part taxon-name-part-type="genus" reg="Micropholcus">Micropholcus</tp:taxon-name-part><tp:taxon-name-part taxon-name-part-type="species" reg="darbat">darbat</tp:taxon-name-part></tp:taxon-name></italic> Huber, sp. nov., from Oman, Dhofar, Wadi Darbat (<named-content xmlns:xlink="http://www.w3.org/1999/xlink" content-type="dwc:institutional_code" xlink:title="Zoologisches Forschungsmuseum Alexander Koenig" xlink:href="http://grbio.org/institution/zoologisches-forschungsmuseum-alexander-koenig" xlink:type="simple">ZFMK</named-content> Ar 24672) <bold>F</bold><tp:taxon-name><tp:taxon-name-part taxon-name-part-type="family">Acroceridae</tp:taxon-name-part></tp:taxon-name> larva extracted from E <bold>G</bold><italic><tp:taxon-name><tp:taxon-name-part taxon-name-part-type="genus" reg="Mesabolivar">Mesabolivar</tp:taxon-name-part><tp:taxon-name-part taxon-name-part-type="species" reg="eberhardi">eberhardi</tp:taxon-name-part></tp:taxon-name></italic> Huber, 2000, from Colombia, Magdalena, at Cascada Valencia (<named-content xmlns:xlink="http://www.w3.org/1999/xlink" content-type="dwc:institutional_code" xlink:title="Zoologisches Forschungsmuseum Alexander Koenig" xlink:href="http://grbio.org/institution/zoologisches-forschungsmuseum-alexander-koenig" xlink:type="simple">ZFMK</named-content> Col138) <bold>H</bold><tp:taxon-name><tp:taxon-name-part taxon-name-part-type="family">Acroceridae</tp:taxon-name-part></tp:taxon-name> larva extracted from G. Scale bars: 0.5 mm (<bold>A, E, G</bold>); 0.1 mm (<bold>B, F, H</bold>); 0.05 mm (<bold>C, D</bold>).</p></caption><graphic xmlns:xlink="http://www.w3.org/1999/xlink" xlink:href="zookeys-1213-095_article-133178__-g076.jpg" position="float" orientation="portrait" xlink:type="simple" id="oo_1141486.jpg"><uri content-type="original_file" xlink:type="simple">https://binary.pensoft.net/fig/1141486</uri></graphic></fig></tp:treatment-sec><ref-list><ref id="B24"><mixed-citation xmlns:xlink="http://www.w3.org/1999/xlink" xlink:type="simple"><person-group><name name-style="western"><surname>Huber</surname><given-names>BA</given-names></name><name name-style="western"><surname>Eberle</surname><given-names>J</given-names></name></person-group> (<year>2021</year>) Mining a photo library: eggs and egg sacs in a major spider family. Invertebrate Biology 140: e1234 [1–13]. <ext-link xlink:href="10.1111/ivb.12349" ext-link-type="doi" xlink:type="simple">https://doi.org/10.1111/ivb.12349</ext-link></mixed-citation></ref></ref-list></tp:taxon-treatment>
