# Supplementary material for: ﻿Old World Micropholcus spiders, with first records of acrocerid parasitoids in Pholcidae (Araneae)
Source: Zookeys. 2024 Sep 26;1213:95–182. doi: 10.3897/zookeys.1213.133178 (PMC11450384; doi:10.3897/zookeys.1213.133178)
Supplement: XML Treatment for Micropholcus agadir [file zookeys.1213.133178-treatment13.xml]

<!DOCTYPE tp:taxon-treatment
  PUBLIC "-//TaxonX//DTD Taxonomic Treatment Publishing DTD v0 20100105//EN" "tax-treatment-NSO.dtd">
<tp:taxon-treatment xmlns:tp="http://www.plazi.org/taxpub"><tp:treatment-meta><kwd-group><label>Taxon classification</label><kwd>
                <named-content content-type="kingdom">Animalia</named-content>
              </kwd><kwd>
                <named-content content-type="order">Araneae</named-content>
              </kwd><kwd>
                <named-content content-type="family">Pholcidae</named-content>
              </kwd></kwd-group><mixed-citation publication-type="journal"><person-group><name><surname>Huber</surname><given-names>Bernhard A.</given-names></name><name><surname>Meng</surname><given-names>Guanliang</given-names></name></person-group><article-title>﻿Old World <italic><tp:taxon-name><tp:taxon-name-part taxon-name-part-type="genus" reg="Micropholcus">Micropholcus</tp:taxon-name-part></tp:taxon-name></italic> spiders, with first records of acrocerid parasitoids in <tp:taxon-name><tp:taxon-name-part taxon-name-part-type="family">Pholcidae</tp:taxon-name-part></tp:taxon-name> (<tp:taxon-name><tp:taxon-name-part taxon-name-part-type="order">Araneae</tp:taxon-name-part></tp:taxon-name>)</article-title><source>Zookeys</source><day>26</day><month>09</month><year>2024</year><volume>1213</volume><fpage>95</fpage><lpage>182</lpage><pub-id pub-id-type="doi">10.3897/zookeys.1213.133178</pub-id></mixed-citation></tp:treatment-meta><tp:nomenclature><label>﻿﻿</label><tp:taxon-name>
              <object-id xmlns:xlink="http://www.w3.org/1999/xlink" content-type="arpha" xlink:type="simple">B3B8FA44-8A14-5E89-90ED-8DC1A7F0EAC0</object-id>
              <tp:taxon-name-part taxon-name-part-type="genus" reg="Micropholcus">Micropholcus</tp:taxon-name-part>
              <tp:taxon-name-part taxon-name-part-type="species" reg="agadir">agadir</tp:taxon-name-part>
            </tp:taxon-name><tp:taxon-authority>(Huber, 2011)</tp:taxon-authority><xref ref-type="fig" rid="F4">Figs 4D, E</xref><xref ref-type="fig" rid="F60">, 60</xref><xref ref-type="fig" rid="F61">, 61</xref><xref ref-type="fig" rid="F62">, 62</xref><xref ref-type="fig" rid="F63">, 63</xref><tp:nomenclature-citation-list><tp:nomenclature-citation><tp:taxon-name>
                  <tp:taxon-name-part taxon-name-part-type="genus" reg="Pholcus">Pholcus</tp:taxon-name-part>
                  <tp:taxon-name-part taxon-name-part-type="species" reg="agadir">agadir</tp:taxon-name-part>
                </tp:taxon-name><comment>Huber, 2011: 331, figs 1530–1531, 1553–1554, 1606–1611 (♂♀). <xref ref-type="bibr" rid="B12">Eberle et al. 2018</xref> (molecular data).</comment></tp:nomenclature-citation><tp:nomenclature-citation><tp:taxon-name>
                  <tp:taxon-name-part taxon-name-part-type="genus" reg="Micropholcus">Micropholcus</tp:taxon-name-part>
                  <tp:taxon-name-part taxon-name-part-type="species" reg="agadir">agadir</tp:taxon-name-part>
                </tp:taxon-name><comment>– <xref ref-type="bibr" rid="B30">Huber et al. 2018</xref>: 83. <xref ref-type="bibr" rid="B24">Huber and Eberle 2021</xref>, Suppl. material <xref ref-type="supplementary-material" rid="S1">1</xref>.</comment></tp:nomenclature-citation></tp:nomenclature-citation-list></tp:nomenclature><tp:treatment-sec sec-type="New records" id="SECID0EGXCK"><title>New records.</title><p>Morocco: <bold>Souss-Massa</bold> • 3 ♂♂, 2 ♀♀; Paradise Valley; <named-content xmlns:xlink="http://www.w3.org/1999/xlink" content-type="dwc:verbatimCoordinates" xlink:type="simple"><named-content content-type="geo-json" specific-use="{&#34;type&#34;:&#34;Point&#34;,&#34;coordinates&#34;:[-9.528000,30.588000]}" id="NCID0ERXCK" xlink:type="simple">30.588°N, 9.528°W</named-content></named-content>; 305 m a.s.l.; 13 Sep. 2018; B.A. Huber leg.; <named-content xmlns:xlink="http://www.w3.org/1999/xlink" content-type="dwc:institutional_code" xlink:title="Zoologisches Forschungsmuseum Alexander Koenig" xlink:href="http://grbio.org/institution/zoologisches-forschungsmuseum-alexander-koenig" xlink:type="simple">ZFMK</named-content> Ar 24679 • 2 ♂♂, 2 ♀♀ (one abdomen transferred to <named-content xmlns:xlink="http://www.w3.org/1999/xlink" content-type="dwc:institutional_code" xlink:title="Zoologisches Forschungsmuseum Alexander Koenig" xlink:href="http://grbio.org/institution/zoologisches-forschungsmuseum-alexander-koenig" xlink:type="simple">ZFMK</named-content> Ar 24679), in pure ethanol; same collection data as for preceding; <named-content xmlns:xlink="http://www.w3.org/1999/xlink" content-type="dwc:institutional_code" xlink:title="Zoologisches Forschungsmuseum Alexander Koenig" xlink:href="http://grbio.org/institution/zoologisches-forschungsmuseum-alexander-koenig" xlink:type="simple">ZFMK</named-content> Mor76 • 2 ♀♀, in pure ethanol; Agadir, path to Kasbah Hill; <named-content xmlns:xlink="http://www.w3.org/1999/xlink" content-type="dwc:verbatimCoordinates" xlink:type="simple"><named-content content-type="geo-json" specific-use="{&#34;type&#34;:&#34;Point&#34;,&#34;coordinates&#34;:[-9.618600,30.428900]}" id="NCID0EFYCK" xlink:type="simple">30.4289°N, 9.6186°W</named-content></named-content>; 60 m a.s.l.; 28 Nov. 2016; S. Huber leg.; <named-content xmlns:xlink="http://www.w3.org/1999/xlink" content-type="dwc:institutional_code" xlink:title="Zoologisches Forschungsmuseum Alexander Koenig" xlink:href="http://grbio.org/institution/zoologisches-forschungsmuseum-alexander-koenig" xlink:type="simple">ZFMK</named-content> Sieg27 • 4 ♀♀, in pure ethanol; Agadir, path to Kasbah Hill; <named-content xmlns:xlink="http://www.w3.org/1999/xlink" content-type="dwc:verbatimCoordinates" xlink:type="simple"><named-content content-type="geo-json" specific-use="{&#34;type&#34;:&#34;Point&#34;,&#34;coordinates&#34;:[-9.618900,30.429700]}" id="NCID0ERYCK" xlink:type="simple">30.4297°N, 9.6189°W</named-content></named-content>; 110 m a.s.l.; 7 Sep. 2014; S. Huber leg.; <named-content xmlns:xlink="http://www.w3.org/1999/xlink" content-type="dwc:institutional_code" xlink:title="Zoologisches Forschungsmuseum Alexander Koenig" xlink:href="http://grbio.org/institution/zoologisches-forschungsmuseum-alexander-koenig" xlink:type="simple">ZFMK</named-content> Sieg11 • 1 ♂, in pure ethanol; Road Agadir-Alma; <named-content xmlns:xlink="http://www.w3.org/1999/xlink" content-type="dwc:verbatimCoordinates" xlink:type="simple"><named-content content-type="geo-json" specific-use="{&#34;type&#34;:&#34;Point&#34;,&#34;coordinates&#34;:[-9.565000,30.486400]}" id="NCID0E4YCK" xlink:type="simple">30.4864°N, 9.5650°W</named-content></named-content>; 440 m a.s.l.; 27 Nov. 2016; S. Huber leg.; <named-content xmlns:xlink="http://www.w3.org/1999/xlink" content-type="dwc:institutional_code" xlink:title="Zoologisches Forschungsmuseum Alexander Koenig" xlink:href="http://grbio.org/institution/zoologisches-forschungsmuseum-alexander-koenig" xlink:type="simple">ZFMK</named-content> Sieg25. <bold>Marrakech-Safi</bold> • 1 ♀; NE of Tizi n’Test; <named-content xmlns:xlink="http://www.w3.org/1999/xlink" content-type="dwc:verbatimCoordinates" xlink:type="simple"><named-content content-type="geo-json" specific-use="{&#34;type&#34;:&#34;Point&#34;,&#34;coordinates&#34;:[-8.339000,30.897000]}" id="NCID0ELZCK" xlink:type="simple">30.897°N, 8.339°W</named-content></named-content>; 2075 m a.s.l.; 12 Sep. 2018; B.A. Huber leg.; <named-content xmlns:xlink="http://www.w3.org/1999/xlink" content-type="dwc:institutional_code" xlink:title="Zoologisches Forschungsmuseum Alexander Koenig" xlink:href="http://grbio.org/institution/zoologisches-forschungsmuseum-alexander-koenig" xlink:type="simple">ZFMK</named-content> Ar 24683.</p></tp:treatment-sec><tp:treatment-sec sec-type="diagnosis" id="SECID0EUZCK"><title>Diagnosis.</title><p>Distinguished from similar congeners (<italic><tp:taxon-name><tp:taxon-name-part taxon-name-part-type="genus" reg="Micropholcus">M.</tp:taxon-name-part><tp:taxon-name-part taxon-name-part-type="species" reg="tegulifer">tegulifer</tp:taxon-name-part></tp:taxon-name></italic>, <italic><tp:taxon-name><tp:taxon-name-part taxon-name-part-type="genus" reg="Micropholcus">M.</tp:taxon-name-part><tp:taxon-name-part taxon-name-part-type="species" reg="ghar">ghar</tp:taxon-name-part></tp:taxon-name></italic> sp. nov.) by short and distally widened dorsal hinged process of procursus (Fig. <xref ref-type="fig" rid="F61">61C</xref>), by rounded uncus with scales (Fig. <xref ref-type="fig" rid="F61">61D, E</xref>; similar only in <italic><tp:taxon-name><tp:taxon-name-part taxon-name-part-type="genus" reg="Micropholcus">M.</tp:taxon-name-part><tp:taxon-name-part taxon-name-part-type="species" reg="khenifra">khenifra</tp:taxon-name-part></tp:taxon-name></italic> sp. nov., cf. Fig. <xref ref-type="fig" rid="F69">69E</xref>), and by flat and oval appendix with small proximal spine and prolateral ridge (Fig. <xref ref-type="fig" rid="F61">61D</xref>); from <italic><tp:taxon-name><tp:taxon-name-part taxon-name-part-type="genus" reg="Micropholcus">M.</tp:taxon-name-part><tp:taxon-name-part taxon-name-part-type="species" reg="tegulifer">tegulifer</tp:taxon-name-part></tp:taxon-name></italic> also by presence of two pairs of processes proximally on male chelicerae (Fig. <xref ref-type="fig" rid="F62">62A, B</xref>; absent in <italic><tp:taxon-name><tp:taxon-name-part taxon-name-part-type="genus" reg="Micropholcus">M.</tp:taxon-name-part><tp:taxon-name-part taxon-name-part-type="species" reg="tegulifer">tegulifer</tp:taxon-name-part></tp:taxon-name></italic>), by lateral marks on carapace (Fig. <xref ref-type="fig" rid="F4">4D, E</xref>; absent in <italic><tp:taxon-name><tp:taxon-name-part taxon-name-part-type="genus" reg="Micropholcus">M.</tp:taxon-name-part><tp:taxon-name-part taxon-name-part-type="species" reg="tegulifer">tegulifer</tp:taxon-name-part></tp:taxon-name></italic>), and by oval rather than elongate pore plates in female internal genitalia. From <italic><tp:taxon-name><tp:taxon-name-part taxon-name-part-type="genus" reg="Micropholcus">M.</tp:taxon-name-part><tp:taxon-name-part taxon-name-part-type="species" reg="ghar">ghar</tp:taxon-name-part></tp:taxon-name></italic> sp. nov. also distinguished by smaller triangular plate posteriorly on epigynum (compare Fig. <xref ref-type="fig" rid="F63">63B</xref> with Fig. <xref ref-type="fig" rid="F67">67A</xref>).</p><fig id="F60" position="float" orientation="portrait"><object-id xmlns:xlink="http://www.w3.org/1999/xlink" content-type="doi" xlink:type="simple">10.3897/zookeys.1213.133178.figure60</object-id><object-id xmlns:xlink="http://www.w3.org/1999/xlink" content-type="arpha" xlink:type="simple">0477A16B-1BDA-5CAC-ADB1-1B99D15E6AF3</object-id><label>Figure 60.</label><caption><p><italic><tp:taxon-name><tp:taxon-name-part taxon-name-part-type="genus" reg="Micropholcus">Micropholcus</tp:taxon-name-part><tp:taxon-name-part taxon-name-part-type="species" reg="agadir">agadir</tp:taxon-name-part></tp:taxon-name></italic> (Huber, 2011); male from Morocco, Souss-Massa, Paradise Valley (<named-content xmlns:xlink="http://www.w3.org/1999/xlink" content-type="dwc:institutional_code" xlink:title="Zoologisches Forschungsmuseum Alexander Koenig" xlink:href="http://grbio.org/institution/zoologisches-forschungsmuseum-alexander-koenig" xlink:type="simple">ZFMK</named-content> Ar 24679). Left palp in prolateral (<bold>A</bold>), dorsal (<bold>B</bold>), and retrolateral (<bold>C</bold>) views. Scale bar: 0.3 mm.</p></caption><graphic xmlns:xlink="http://www.w3.org/1999/xlink" xlink:href="zookeys-1213-095_article-133178__-g060.jpg" position="float" orientation="portrait" xlink:type="simple" id="oo_1141470.jpg"><uri content-type="original_file" xlink:type="simple">https://binary.pensoft.net/fig/1141470</uri></graphic></fig><fig id="F61" position="float" orientation="portrait"><object-id xmlns:xlink="http://www.w3.org/1999/xlink" content-type="doi" xlink:type="simple">10.3897/zookeys.1213.133178.figure61</object-id><object-id xmlns:xlink="http://www.w3.org/1999/xlink" content-type="arpha" xlink:type="simple">8CE4A084-65EE-594B-9A0E-50FDCFFD8A2A</object-id><label>Figure 61.</label><caption><p><italic><tp:taxon-name><tp:taxon-name-part taxon-name-part-type="genus" reg="Micropholcus">Micropholcus</tp:taxon-name-part><tp:taxon-name-part taxon-name-part-type="species" reg="agadir">agadir</tp:taxon-name-part></tp:taxon-name></italic> (Huber, 2011); male from Morocco, Souss-Massa, Paradise Valley (<named-content xmlns:xlink="http://www.w3.org/1999/xlink" content-type="dwc:institutional_code" xlink:title="Zoologisches Forschungsmuseum Alexander Koenig" xlink:href="http://grbio.org/institution/zoologisches-forschungsmuseum-alexander-koenig" xlink:type="simple">ZFMK</named-content> Ar 24679) <bold>A–C</bold> left procursus in prolateral, dorsal, and retrolateral views <bold>D, E</bold> left genital bulb in prolateral and retrolateral views. Abbreviations: a, putative appendix; e, embolus; hp, dorsal hinged process; ps, proximal bulbal sclerite; u, putative uncus. Scale bars: 0.3 mm.</p></caption><graphic xmlns:xlink="http://www.w3.org/1999/xlink" xlink:href="zookeys-1213-095_article-133178__-g061.jpg" position="float" orientation="portrait" xlink:type="simple" id="oo_1141471.jpg"><uri content-type="original_file" xlink:type="simple">https://binary.pensoft.net/fig/1141471</uri></graphic></fig><fig id="F62" position="float" orientation="portrait"><object-id xmlns:xlink="http://www.w3.org/1999/xlink" content-type="doi" xlink:type="simple">10.3897/zookeys.1213.133178.figure62</object-id><object-id xmlns:xlink="http://www.w3.org/1999/xlink" content-type="arpha" xlink:type="simple">888A3CF4-3C57-5C0C-9512-0EFE8A190A15</object-id><label>Figure 62.</label><caption><p><italic><tp:taxon-name><tp:taxon-name-part taxon-name-part-type="genus" reg="Micropholcus">Micropholcus</tp:taxon-name-part><tp:taxon-name-part taxon-name-part-type="species" reg="agadir">agadir</tp:taxon-name-part></tp:taxon-name></italic> (Huber, 2011); male from Morocco, Souss-Massa, Paradise Valley (<named-content xmlns:xlink="http://www.w3.org/1999/xlink" content-type="dwc:institutional_code" xlink:title="Zoologisches Forschungsmuseum Alexander Koenig" xlink:href="http://grbio.org/institution/zoologisches-forschungsmuseum-alexander-koenig" xlink:type="simple">ZFMK</named-content> Ar 24679), female from Morocco, Souss-Massa, 7 km N Agadir (IRSB) <bold>A, B</bold> male chelicerae, frontal and lateral views <bold>C</bold> cleared female genitalia, dorsal view (from <xref ref-type="bibr" rid="B21">Huber 2011</xref>). Abbreviation: pp, pore plate. Scale bars: 0.3 mm.</p></caption><graphic xmlns:xlink="http://www.w3.org/1999/xlink" xlink:href="zookeys-1213-095_article-133178__-g062.jpg" position="float" orientation="portrait" xlink:type="simple" id="oo_1141472.jpg"><uri content-type="original_file" xlink:type="simple">https://binary.pensoft.net/fig/1141472</uri></graphic></fig><fig id="F63" position="float" orientation="portrait"><object-id xmlns:xlink="http://www.w3.org/1999/xlink" content-type="doi" xlink:type="simple">10.3897/zookeys.1213.133178.figure63</object-id><object-id xmlns:xlink="http://www.w3.org/1999/xlink" content-type="arpha" xlink:type="simple">EF7B116B-001D-564C-9E0A-34EE961DFB83</object-id><label>Figure 63.</label><caption><p><italic><tp:taxon-name><tp:taxon-name-part taxon-name-part-type="genus" reg="Micropholcus">Micropholcus</tp:taxon-name-part><tp:taxon-name-part taxon-name-part-type="species" reg="agadir">agadir</tp:taxon-name-part></tp:taxon-name></italic> (Huber, 2011); female from Morocco, Souss-Massa, Paradise Valley (<named-content xmlns:xlink="http://www.w3.org/1999/xlink" content-type="dwc:institutional_code" xlink:title="Zoologisches Forschungsmuseum Alexander Koenig" xlink:href="http://grbio.org/institution/zoologisches-forschungsmuseum-alexander-koenig" xlink:type="simple">ZFMK</named-content> Ar 24679) <bold>A, C</bold> abdomen, ventral and lateral views <bold>B</bold> epigynum, ventral view <bold>D, E</bold> cleared genitalia, ventral and dorsal views. Abbreviations: aep, anterior epigynal plate; k, epigynal ‘knob’; pep, posterior epigynal plate. Scale bars: 0.5 mm (<bold>A, C</bold>); 0.3 mm (<bold>B, D, E</bold>).</p></caption><graphic xmlns:xlink="http://www.w3.org/1999/xlink" xlink:href="zookeys-1213-095_article-133178__-g063.jpg" position="float" orientation="portrait" xlink:type="simple" id="oo_1141473.jpg"><uri content-type="original_file" xlink:type="simple">https://binary.pensoft.net/fig/1141473</uri></graphic></fig><p><bold>Description</bold> (amendments; see also <xref ref-type="bibr" rid="B21">Huber 2011</xref>). Tibia 1 length in seven males (incl. holotype): 6.0–7.4 (mean 6.7); in 12 females (including those in <xref ref-type="bibr" rid="B21">Huber 2011</xref>): 4.8–5.9 (mean 5.6). The drawings in <xref ref-type="bibr" rid="B21">Huber (2011)</xref> are from the male holotype and from a topotypical female. Compared to the newly collected males, the procursus of the holotype was slightly twisted towards prolateral; thus, the dorsal hinged process was described as “prolateral branch”. The new material also shows that the dorsal process is connected to the main part of the procursus by slightly membranous cuticle, i.e., it is hinged, comparable with the dorsal processes of congeneric species. The female epigynal knob was originally said to be on the posterior plate (<xref ref-type="bibr" rid="B21">Huber 2011</xref>). Instead, it is situated on a small, slightly separate triangular part of the anterior plate. The posterior epigynal plate in <italic><tp:taxon-name><tp:taxon-name-part taxon-name-part-type="genus" reg="Micropholcus">M.</tp:taxon-name-part><tp:taxon-name-part taxon-name-part-type="species" reg="agadir">agadir</tp:taxon-name-part></tp:taxon-name></italic> is indistinct (Fig. <xref ref-type="fig" rid="F63">63B</xref>); it was indicated by a row of hairs in <xref ref-type="bibr" rid="B21">Huber (2011</xref>: fig. 1610), but not explicitly drawn.</p></tp:treatment-sec><tp:treatment-sec sec-type="distribution" id="SECID0E1CDK"><title>Distribution.</title><p>Known from several localities in southern Morocco, in Souss-Massa and Marrakech-Safi regions (Fig. <xref ref-type="fig" rid="F13">13D</xref>).</p></tp:treatment-sec><tp:treatment-sec sec-type="natural history" id="SECID0EEDDK"><title>Natural history.</title><p>In Paradise Valley, the spiders were found on overhanging rock-surfaces, often in very close proximity to <italic><tp:taxon-name><tp:taxon-name-part taxon-name-part-type="genus" reg="Holocnemus">Holocnemus</tp:taxon-name-part><tp:taxon-name-part taxon-name-part-type="species" reg="reini">reini</tp:taxon-name-part></tp:taxon-name></italic> (C. Koch, 1873). While the latter had large and distinct webs, the webs of <italic><tp:taxon-name><tp:taxon-name-part taxon-name-part-type="genus" reg="Micropholcus">Micropholcus</tp:taxon-name-part></tp:taxon-name></italic> were barely visible. Two egg sacs had diameters of 1.9 and 2.4 mm, respectively, contained 23/31 eggs with an egg diameter of 0.60–0.63 (<xref ref-type="bibr" rid="B24">Huber and Eberle 2021</xref>).</p></tp:treatment-sec><tp:treatment-sec><!--Section generated to contain objects referenced in tp:taxon-treatment.--><fig id="F4" position="float" orientation="portrait"><object-id xmlns:xlink="http://www.w3.org/1999/xlink" content-type="doi" xlink:type="simple">10.3897/zookeys.1213.133178.figure4</object-id><object-id xmlns:xlink="http://www.w3.org/1999/xlink" content-type="arpha" xlink:type="simple">392B4B21-26DB-51C0-B1C9-C3BD3CC85BF9</object-id><label>Figure 4.</label><caption><p><italic><tp:taxon-name><tp:taxon-name-part taxon-name-part-type="genus" reg="Micropholcus">Micropholcus</tp:taxon-name-part></tp:taxon-name></italic> Deeleman-Reinhold &amp; Prinsen; live specimens from Oman, Morocco, and the Philippines <bold>A, B</bold><italic><tp:taxon-name><tp:taxon-name-part taxon-name-part-type="genus" reg="Micropholcus">M.</tp:taxon-name-part><tp:taxon-name-part taxon-name-part-type="species" reg="darbat">darbat</tp:taxon-name-part></tp:taxon-name></italic> Huber, sp. nov., male and female with egg-sac from Oman, Dhofar, near Qairoon Hairitti <bold>C</bold><italic><tp:taxon-name><tp:taxon-name-part taxon-name-part-type="genus" reg="Micropholcus">M.</tp:taxon-name-part><tp:taxon-name-part taxon-name-part-type="species" reg="shaat">shaat</tp:taxon-name-part></tp:taxon-name></italic> Huber, sp. nov., male from Oman, Dhofar, Shaat sinkhole <bold>D, E</bold><italic><tp:taxon-name><tp:taxon-name-part taxon-name-part-type="genus" reg="Micropholcus">M.</tp:taxon-name-part><tp:taxon-name-part taxon-name-part-type="species" reg="agadir">agadir</tp:taxon-name-part></tp:taxon-name></italic> (Huber), male and female with egg-sac from Morocco, Souss-Massa, Paradise Valley <bold>F</bold><italic><tp:taxon-name><tp:taxon-name-part taxon-name-part-type="genus" reg="Micropholcus">M.</tp:taxon-name-part><tp:taxon-name-part taxon-name-part-type="species" reg="ghar">ghar</tp:taxon-name-part></tp:taxon-name></italic> Huber, sp. nov., male from Morocco, Fès-Meknès, Kef El Ghar <bold>G</bold><italic><tp:taxon-name><tp:taxon-name-part taxon-name-part-type="genus" reg="Micropholcus">M.</tp:taxon-name-part><tp:taxon-name-part taxon-name-part-type="species" reg="khenifra">khenifra</tp:taxon-name-part></tp:taxon-name></italic> Huber, Lecigne &amp; Lips, sp. nov., male from Morocco, Béni Mellal-Khénifra, near Sidi Ben Daoud <bold>H</bold><italic><tp:taxon-name><tp:taxon-name-part taxon-name-part-type="genus" reg="Micropholcus">M.</tp:taxon-name-part><tp:taxon-name-part taxon-name-part-type="species" reg="bukidnon">bukidnon</tp:taxon-name-part></tp:taxon-name></italic> Huber, sp. nov., male from Philippines, Mindanao, Blue Water Cave. Photographs BAH.</p></caption><graphic xmlns:xlink="http://www.w3.org/1999/xlink" xlink:href="zookeys-1213-095_article-133178__-g004.jpg" position="float" orientation="portrait" xlink:type="simple" id="oo_1141414.jpg"><uri content-type="original_file" xlink:type="simple">https://binary.pensoft.net/fig/1141414</uri></graphic></fig><supplementary-material xmlns:xlink="http://www.w3.org/1999/xlink" id="S1" position="float" orientation="portrait" xlink:type="simple"><object-id content-type="doi" xlink:type="simple">10.3897/zookeys.1213.133178.suppl1</object-id><object-id content-type="arpha" xlink:type="simple">8DB18EB7-9253-581A-B9D6-140D613B976E</object-id><label>Supplementary material 1</label><caption><p>CO1 <abbrev xlink:title="Kimura 2-parameter" id="ABBRID0EWIHK" xlink:type="simple">K2P</abbrev> distances of the sequenced specimens</p></caption><statement content-type="dataType"><label>Data type</label><p>xlsx</p></statement><media xlink:href="zookeys-1213-095_article-133178__-s001.xlsx" mimetype="application" mime-subtype="vnd.openxmlformats-officedocument.spreadsheetml.sheet" position="float" orientation="portrait" xlink:type="simple" id="oo_1141487.xlsx"><uri content-type="original_file" xlink:type="simple">https://binary.pensoft.net/file/1141487</uri></media><permissions><license xlink:type="simple"><license-p>This dataset is made available under the Open Database License (http://opendatacommons.org/licenses/odbl/1.0/). The Open Database License (ODbL) is a license agreement intended to allow users to freely share, modify, and use this Dataset while maintaining this same freedom for others, provided that the original source and author(s) are credited.</license-p></license></permissions><attrib specific-use="authors">Bernhard A. Huber, Guanliang Meng</attrib></supplementary-material><fig id="F69" position="float" orientation="portrait"><object-id xmlns:xlink="http://www.w3.org/1999/xlink" content-type="doi" xlink:type="simple">10.3897/zookeys.1213.133178.figure69</object-id><object-id xmlns:xlink="http://www.w3.org/1999/xlink" content-type="arpha" xlink:type="simple">C8EA7230-4266-5D9B-964A-0A9A963D9B2A</object-id><label>Figure 69.</label><caption><p><italic><tp:taxon-name><tp:taxon-name-part taxon-name-part-type="genus" reg="Micropholcus">Micropholcus</tp:taxon-name-part><tp:taxon-name-part taxon-name-part-type="species" reg="khenifra">khenifra</tp:taxon-name-part></tp:taxon-name></italic> Huber, Lecigne &amp; Lips, sp. nov.; male from Morocco, Béni Mellal-Khénifra, Imi n’Ifri (<named-content xmlns:xlink="http://www.w3.org/1999/xlink" content-type="dwc:institutional_code" xlink:title="Zoologisches Forschungsmuseum Alexander Koenig" xlink:href="http://grbio.org/institution/zoologisches-forschungsmuseum-alexander-koenig" xlink:type="simple">ZFMK</named-content> Ar 24688) <bold>A–C</bold> left procursus in prolateral, dorsal, and retrolateral views; bold arrow in A points at pointed process that is absent in males from near Sidi Ben Daoud and from W of El Ksiba; asterisk in C marks distinctive whitish process of tarsus; bold arrow in C points at flat ventral process of procursus <bold>D</bold> tip of palpal trochanter apophysis <bold>E, F</bold> left genital bulb in prolateral and retrolateral views. Abbreviations: a, putative appendix; e, embolus; ps, proximal bulbal sclerite; u, putative uncus. Scale bars: 0.3 mm (<bold>A–C, E, F</bold>); 0.05 mm (<bold>D</bold>).</p></caption><graphic xmlns:xlink="http://www.w3.org/1999/xlink" xlink:href="zookeys-1213-095_article-133178__-g069.jpg" position="float" orientation="portrait" xlink:type="simple" id="oo_1141479.jpg"><uri content-type="original_file" xlink:type="simple">https://binary.pensoft.net/fig/1141479</uri></graphic></fig><fig id="F67" position="float" orientation="portrait"><object-id xmlns:xlink="http://www.w3.org/1999/xlink" content-type="doi" xlink:type="simple">10.3897/zookeys.1213.133178.figure67</object-id><object-id xmlns:xlink="http://www.w3.org/1999/xlink" content-type="arpha" xlink:type="simple">B200C92E-EA0E-5042-AE1A-2E7484282179</object-id><label>Figure 67.</label><caption><p><italic><tp:taxon-name><tp:taxon-name-part taxon-name-part-type="genus" reg="Micropholcus">Micropholcus</tp:taxon-name-part><tp:taxon-name-part taxon-name-part-type="species" reg="ghar">ghar</tp:taxon-name-part></tp:taxon-name></italic> Huber, sp. nov.; female from Morocco, Fès-Meknès, Kef el Ghar (<named-content xmlns:xlink="http://www.w3.org/1999/xlink" content-type="dwc:institutional_code" xlink:title="Zoologisches Forschungsmuseum Alexander Koenig" xlink:href="http://grbio.org/institution/zoologisches-forschungsmuseum-alexander-koenig" xlink:type="simple">ZFMK</named-content> Ar 24686) <bold>A</bold> epigynum, ventral view <bold>B, C</bold> cleared female genitalia, ventral and dorsal views. Scale bars: 0.3 mm.</p></caption><graphic xmlns:xlink="http://www.w3.org/1999/xlink" xlink:href="zookeys-1213-095_article-133178__-g067.jpg" position="float" orientation="portrait" xlink:type="simple" id="oo_1141477.jpg"><uri content-type="original_file" xlink:type="simple">https://binary.pensoft.net/fig/1141477</uri></graphic></fig><fig id="F13" position="float" orientation="portrait"><object-id xmlns:xlink="http://www.w3.org/1999/xlink" content-type="doi" xlink:type="simple">10.3897/zookeys.1213.133178.figure13</object-id><object-id xmlns:xlink="http://www.w3.org/1999/xlink" content-type="arpha" xlink:type="simple">961BF845-01EC-549A-BAF5-4865494E2863</object-id><label>Figure 13.</label><caption><p>Known distribution of <italic><tp:taxon-name><tp:taxon-name-part taxon-name-part-type="genus" reg="Micropholcus">Micropholcus</tp:taxon-name-part><tp:taxon-name-part taxon-name-part-type="species" reg="fauroti">fauroti</tp:taxon-name-part></tp:taxon-name></italic> (Simon) (<bold>A</bold>) and of Old World <italic><tp:taxon-name><tp:taxon-name-part taxon-name-part-type="genus" reg="Micropholcus">Micropholcus</tp:taxon-name-part></tp:taxon-name></italic> in Mindanao (<bold>B</bold>), on the Arabian Peninsula (<bold>C</bold>) and in Morocco (<bold>D</bold>).</p></caption><graphic xmlns:xlink="http://www.w3.org/1999/xlink" xlink:href="zookeys-1213-095_article-133178__-g013.jpg" position="float" orientation="portrait" xlink:type="simple" id="oo_1141423.jpg"><uri content-type="original_file" xlink:type="simple">https://binary.pensoft.net/fig/1141423</uri></graphic></fig></tp:treatment-sec><ref-list><ref id="B21"><mixed-citation xmlns:xlink="http://www.w3.org/1999/xlink" xlink:type="simple"><person-group><name name-style="western"><surname>Huber</surname><given-names>BA</given-names></name></person-group> (<year>2011</year>) <article-title>Revision and cladistic analysis of <italic><tp:taxon-name><tp:taxon-name-part taxon-name-part-type="genus">Pholcus</tp:taxon-name-part></tp:taxon-name></italic> and closely related taxa (<tp:taxon-name><tp:taxon-name-part taxon-name-part-type="order">Araneae</tp:taxon-name-part></tp:taxon-name>, <tp:taxon-name><tp:taxon-name-part taxon-name-part-type="family">Pholcidae</tp:taxon-name-part></tp:taxon-name>).</article-title><source>Bonner zoologische Monographien</source><volume>58</volume>: <fpage>1</fpage>–<lpage>509</lpage>. <ext-link xlink:href="https://biostor.org/reference/137036" ext-link-type="uri" xlink:type="simple">https://biostor.org/reference/137036</ext-link></mixed-citation></ref><ref id="B12"><mixed-citation xmlns:xlink="http://www.w3.org/1999/xlink" xlink:type="simple"><person-group><name name-style="western"><surname>Eberle</surname><given-names>J</given-names></name><name name-style="western"><surname>Dimitrov</surname><given-names>D</given-names></name><name name-style="western"><surname>Valdez-Mondragón</surname><given-names>A</given-names></name><name name-style="western"><surname>Huber</surname><given-names>BA</given-names></name></person-group> (<year>2018</year>) Microhabitat change drives diversification in pholcid spiders. BMC Evolutionary Biology 18: 141. <ext-link xlink:href="10.1186/s12862-018-1244-8" ext-link-type="doi" xlink:type="simple">https://doi.org/10.1186/s12862-018-1244-8</ext-link></mixed-citation></ref><ref id="B30"><mixed-citation xmlns:xlink="http://www.w3.org/1999/xlink" xlink:type="simple"><person-group><name name-style="western"><surname>Huber</surname><given-names>BA</given-names></name><name name-style="western"><surname>Eberle</surname><given-names>J</given-names></name><name name-style="western"><surname>Dimitrov</surname><given-names>D</given-names></name></person-group> (<year>2018</year>) <article-title>The phylogeny of pholcid spiders: a critical evaluation of relationships suggested by molecular data (<tp:taxon-name><tp:taxon-name-part taxon-name-part-type="order">Araneae</tp:taxon-name-part></tp:taxon-name>, <tp:taxon-name><tp:taxon-name-part taxon-name-part-type="family">Pholcidae</tp:taxon-name-part></tp:taxon-name>).</article-title><source>ZooKeys</source><volume>789</volume>: <fpage>51</fpage>–<lpage>101</lpage>. <ext-link xlink:href="10.3897/zookeys.789.22781" ext-link-type="doi" xlink:type="simple">https://doi.org/10.3897/zookeys.789.22781</ext-link></mixed-citation></ref><ref id="B24"><mixed-citation xmlns:xlink="http://www.w3.org/1999/xlink" xlink:type="simple"><person-group><name name-style="western"><surname>Huber</surname><given-names>BA</given-names></name><name name-style="western"><surname>Eberle</surname><given-names>J</given-names></name></person-group> (<year>2021</year>) Mining a photo library: eggs and egg sacs in a major spider family. Invertebrate Biology 140: e1234 [1–13]. <ext-link xlink:href="10.1111/ivb.12349" ext-link-type="doi" xlink:type="simple">https://doi.org/10.1111/ivb.12349</ext-link></mixed-citation></ref></ref-list></tp:taxon-treatment>
