# Supplementary material for: ﻿Old World Micropholcus spiders, with first records of acrocerid parasitoids in Pholcidae (Araneae)
Source: Zookeys. 2024 Sep 26;1213:95–182. doi: 10.3897/zookeys.1213.133178 (PMC11450384; doi:10.3897/zookeys.1213.133178)
Supplement: XML Treatment for Micropholcus ghar [file zookeys.1213.133178-treatment14.xml]

<!DOCTYPE tp:taxon-treatment
  PUBLIC "-//TaxonX//DTD Taxonomic Treatment Publishing DTD v0 20100105//EN" "tax-treatment-NSO.dtd">
<tp:taxon-treatment xmlns:tp="http://www.plazi.org/taxpub"><tp:treatment-meta><kwd-group><label>Taxon classification</label><kwd>
                <named-content content-type="kingdom">Animalia</named-content>
              </kwd><kwd>
                <named-content content-type="order">Araneae</named-content>
              </kwd><kwd>
                <named-content content-type="family">Pholcidae</named-content>
              </kwd></kwd-group><mixed-citation publication-type="journal"><person-group><name><surname>Huber</surname><given-names>Bernhard A.</given-names></name><name><surname>Meng</surname><given-names>Guanliang</given-names></name></person-group><article-title>﻿Old World <italic><tp:taxon-name><tp:taxon-name-part taxon-name-part-type="genus" reg="Micropholcus">Micropholcus</tp:taxon-name-part></tp:taxon-name></italic> spiders, with first records of acrocerid parasitoids in <tp:taxon-name><tp:taxon-name-part taxon-name-part-type="family">Pholcidae</tp:taxon-name-part></tp:taxon-name> (<tp:taxon-name><tp:taxon-name-part taxon-name-part-type="order">Araneae</tp:taxon-name-part></tp:taxon-name>)</article-title><source>Zookeys</source><day>26</day><month>09</month><year>2024</year><volume>1213</volume><fpage>95</fpage><lpage>182</lpage><pub-id pub-id-type="doi">10.3897/zookeys.1213.133178</pub-id></mixed-citation></tp:treatment-meta><tp:nomenclature><label>﻿﻿</label><tp:taxon-name>
              <object-id xmlns:xlink="http://www.w3.org/1999/xlink" content-type="arpha" xlink:type="simple">44851572-139E-528E-BF51-0328BFC80DF3</object-id>
              <tp:taxon-name-part taxon-name-part-type="genus" reg="Micropholcus">Micropholcus</tp:taxon-name-part>
              <tp:taxon-name-part taxon-name-part-type="species" reg="ghar">ghar</tp:taxon-name-part>
              <object-id xmlns:xlink="http://www.w3.org/1999/xlink" content-type="zoobank" xlink:type="simple">https://zoobank.org/7D4B69A6-ED3D-4AA2-B9C4-AAAEADCDC383</object-id>
            </tp:taxon-name><tp:taxon-authority>Huber</tp:taxon-authority><tp:taxon-status xmlns:xlink="http://www.w3.org/1999/xlink" xlink:type="simple">sp. nov.</tp:taxon-status><xref ref-type="fig" rid="F4">Figs 4F</xref><xref ref-type="fig" rid="F5">, 5C, D, H</xref><xref ref-type="fig" rid="F6">, 6F, G</xref><xref ref-type="fig" rid="F8">, 8D–F</xref><xref ref-type="fig" rid="F9">, 9D, H, I</xref><xref ref-type="fig" rid="F10">, 10E, F</xref><xref ref-type="fig" rid="F11">, 11C, I</xref><xref ref-type="fig" rid="F12">, 12E–G</xref><xref ref-type="fig" rid="F64">, 64</xref><xref ref-type="fig" rid="F65">, 65</xref><xref ref-type="fig" rid="F66">, 66</xref><xref ref-type="fig" rid="F67">, 67</xref></tp:nomenclature><tp:treatment-sec sec-type="type material" id="SECID0E1GDK"><title>Type material.</title><p><bold><italic>Holotype</italic>.</bold> Morocco – <bold>Fès-Meknès</bold> • ♂; Kef el Ghar (=Rhar); <named-content xmlns:xlink="http://www.w3.org/1999/xlink" content-type="dwc:verbatimCoordinates" xlink:type="simple"><named-content content-type="geo-json" specific-use="{&#34;type&#34;:&#34;Point&#34;,&#34;coordinates&#34;:[-4.276600,34.478800]}" id="NCID0EKHDK" xlink:type="simple">34.4788°N, 4.2766°W</named-content></named-content>; 620 m a.s.l.; 22 Sep. 2018; B.A. Huber leg.; <named-content xmlns:xlink="http://www.w3.org/1999/xlink" content-type="dwc:institutional_code" xlink:title="Zoologisches Forschungsmuseum Alexander Koenig" xlink:href="http://grbio.org/institution/zoologisches-forschungsmuseum-alexander-koenig" xlink:type="simple">ZFMK</named-content> Ar 24684.</p></tp:treatment-sec><tp:treatment-sec sec-type="material" id="SECID0ETHDK"><title>Other material examined.</title><p>Morocco – <bold>Fès-Meknès</bold> • 14 ♂♂, 12 ♀♀ (1 ♂, 1 ♀ used for SEM); same collection data as for holotype; <named-content xmlns:xlink="http://www.w3.org/1999/xlink" content-type="dwc:institutional_code" xlink:title="Zoologisches Forschungsmuseum Alexander Koenig" xlink:href="http://grbio.org/institution/zoologisches-forschungsmuseum-alexander-koenig" xlink:type="simple">ZFMK</named-content> Ar 24685 to 24686 • 2 ♂♂, 2 ♀♀, 1 juv., in pure ethanol; same collection data as for holotype; <named-content xmlns:xlink="http://www.w3.org/1999/xlink" content-type="dwc:institutional_code" xlink:title="Zoologisches Forschungsmuseum Alexander Koenig" xlink:href="http://grbio.org/institution/zoologisches-forschungsmuseum-alexander-koenig" xlink:type="simple">ZFMK</named-content> Mor100 • 1 ♂, 2 ♀♀; same locality as for holotype, 2 Jun. 1978; P. Strinati leg.; <abbrev xmlns:xlink="http://www.w3.org/1999/xlink" xlink:title="Muséum d’histoire naturelle, Genève" id="ABBRID0EDIDK" xlink:type="simple">MHNG</abbrev> • 1 ♂, 4 ♀♀, 6 juvs; same locality as for holotype, 2 Jun. 1978; B. Hauser leg.; <abbrev xmlns:xlink="http://www.w3.org/1999/xlink" xlink:title="Muséum d’histoire naturelle, Genève" id="ABBRID0EHIDK" xlink:type="simple">MHNG</abbrev>.</p></tp:treatment-sec><tp:treatment-sec sec-type="diagnosis" id="SECID0ELIDK"><title>Diagnosis.</title><p>Distinguished from similar congeners (<italic><tp:taxon-name><tp:taxon-name-part taxon-name-part-type="genus" reg="Micropholcus">M.</tp:taxon-name-part><tp:taxon-name-part taxon-name-part-type="species" reg="agadir">agadir</tp:taxon-name-part></tp:taxon-name></italic>, <italic><tp:taxon-name><tp:taxon-name-part taxon-name-part-type="genus" reg="Micropholcus">M.</tp:taxon-name-part><tp:taxon-name-part taxon-name-part-type="species" reg="tegulifer">tegulifer</tp:taxon-name-part></tp:taxon-name></italic>) by unique shape of uncus (Fig. <xref ref-type="fig" rid="F65">65D, E</xref>; with sickle-shaped process and series of pointed processes along edge), by unique shape of appendix (Fig. <xref ref-type="fig" rid="F65">65D, E</xref>; two small pointed processes proximally, larger process distally, and membranous distal area), and by large sclerotised triangular plate on epigynum with whitish median area (Fig. <xref ref-type="fig" rid="F67">67A</xref>); also by pair of distinctive membranous structures laterally in female internal genitalia (arrows in Fig. <xref ref-type="fig" rid="F66">66C</xref>); from <italic><tp:taxon-name><tp:taxon-name-part taxon-name-part-type="genus" reg="Micropholcus">M.</tp:taxon-name-part><tp:taxon-name-part taxon-name-part-type="species" reg="tegulifer">tegulifer</tp:taxon-name-part></tp:taxon-name></italic> also by presence of two pairs of processes proximally on male chelicerae (Fig. <xref ref-type="fig" rid="F66">66A, B</xref>; absent in <italic><tp:taxon-name><tp:taxon-name-part taxon-name-part-type="genus" reg="Micropholcus">M.</tp:taxon-name-part><tp:taxon-name-part taxon-name-part-type="species" reg="tegulifer">tegulifer</tp:taxon-name-part></tp:taxon-name></italic>), by lateral marks on carapace (Fig. <xref ref-type="fig" rid="F4">4F</xref>; absent in <italic><tp:taxon-name><tp:taxon-name-part taxon-name-part-type="genus" reg="Micropholcus">M.</tp:taxon-name-part><tp:taxon-name-part taxon-name-part-type="species" reg="tegulifer">tegulifer</tp:taxon-name-part></tp:taxon-name></italic>), and by roundish rather than elongate pore plates (Fig. <xref ref-type="fig" rid="F66">66C</xref>).</p><fig id="F64" position="float" orientation="portrait"><object-id xmlns:xlink="http://www.w3.org/1999/xlink" content-type="doi" xlink:type="simple">10.3897/zookeys.1213.133178.figure64</object-id><object-id xmlns:xlink="http://www.w3.org/1999/xlink" content-type="arpha" xlink:type="simple">940D0FFE-798F-5B20-B11C-7BD0A8D84770</object-id><label>Figure 64.</label><caption><p><italic><tp:taxon-name><tp:taxon-name-part taxon-name-part-type="genus" reg="Micropholcus">Micropholcus</tp:taxon-name-part><tp:taxon-name-part taxon-name-part-type="species" reg="ghar">ghar</tp:taxon-name-part></tp:taxon-name></italic> Huber, sp. nov.; male from Morocco, Fès-Meknès, Kef el Ghar (<named-content xmlns:xlink="http://www.w3.org/1999/xlink" content-type="dwc:institutional_code" xlink:title="Zoologisches Forschungsmuseum Alexander Koenig" xlink:href="http://grbio.org/institution/zoologisches-forschungsmuseum-alexander-koenig" xlink:type="simple">ZFMK</named-content> Ar 24685). Left palp in prolateral (<bold>A</bold>), dorsal (<bold>B</bold>), and retrolateral (<bold>C</bold>) views. Scale bar: 0.3 mm.</p></caption><graphic xmlns:xlink="http://www.w3.org/1999/xlink" xlink:href="zookeys-1213-095_article-133178__-g064.jpg" position="float" orientation="portrait" xlink:type="simple" id="oo_1141474.jpg"><uri content-type="original_file" xlink:type="simple">https://binary.pensoft.net/fig/1141474</uri></graphic></fig><fig id="F65" position="float" orientation="portrait"><object-id xmlns:xlink="http://www.w3.org/1999/xlink" content-type="doi" xlink:type="simple">10.3897/zookeys.1213.133178.figure65</object-id><object-id xmlns:xlink="http://www.w3.org/1999/xlink" content-type="arpha" xlink:type="simple">DFF8B4E1-076D-5115-BF76-14B906C63FF7</object-id><label>Figure 65.</label><caption><p><italic><tp:taxon-name><tp:taxon-name-part taxon-name-part-type="genus" reg="Micropholcus">Micropholcus</tp:taxon-name-part><tp:taxon-name-part taxon-name-part-type="species" reg="ghar">ghar</tp:taxon-name-part></tp:taxon-name></italic> Huber, sp. nov.; male from Morocco, Fès-Meknès, Kef el Ghar (<named-content xmlns:xlink="http://www.w3.org/1999/xlink" content-type="dwc:institutional_code" xlink:title="Zoologisches Forschungsmuseum Alexander Koenig" xlink:href="http://grbio.org/institution/zoologisches-forschungsmuseum-alexander-koenig" xlink:type="simple">ZFMK</named-content> Ar 24685) <bold>A–C</bold> left procursus in prolateral, dorsal, and retrolateral views <bold>D, E</bold> left genital bulb in prolateral and retrolateral views; numbers 1–3 denote pointed processes of appendix. Abbreviations: a, putative appendix; e, embolus; hp, dorsal hinged process; ps, proximal bulbal sclerite; u, putative uncus. Scale bars: 0.3 mm.</p></caption><graphic xmlns:xlink="http://www.w3.org/1999/xlink" xlink:href="zookeys-1213-095_article-133178__-g065.jpg" position="float" orientation="portrait" xlink:type="simple" id="oo_1141475.jpg"><uri content-type="original_file" xlink:type="simple">https://binary.pensoft.net/fig/1141475</uri></graphic></fig><fig id="F66" position="float" orientation="portrait"><object-id xmlns:xlink="http://www.w3.org/1999/xlink" content-type="doi" xlink:type="simple">10.3897/zookeys.1213.133178.figure66</object-id><object-id xmlns:xlink="http://www.w3.org/1999/xlink" content-type="arpha" xlink:type="simple">D115298F-3E51-5934-98E2-26177BBEDA71</object-id><label>Figure 66.</label><caption><p><italic><tp:taxon-name><tp:taxon-name-part taxon-name-part-type="genus" reg="Micropholcus">Micropholcus</tp:taxon-name-part><tp:taxon-name-part taxon-name-part-type="species" reg="ghar">ghar</tp:taxon-name-part></tp:taxon-name></italic> Huber, sp. nov.; from Morocco, Fès-Meknès, Kef el Ghar <bold>A, B</bold> male chelicerae, frontal and lateral views (<named-content xmlns:xlink="http://www.w3.org/1999/xlink" content-type="dwc:institutional_code" xlink:title="Zoologisches Forschungsmuseum Alexander Koenig" xlink:href="http://grbio.org/institution/zoologisches-forschungsmuseum-alexander-koenig" xlink:type="simple">ZFMK</named-content> Ar 24685) <bold>C</bold> cleared female genitalia, dorsal view (<named-content xmlns:xlink="http://www.w3.org/1999/xlink" content-type="dwc:institutional_code" xlink:title="Zoologisches Forschungsmuseum Alexander Koenig" xlink:href="http://grbio.org/institution/zoologisches-forschungsmuseum-alexander-koenig" xlink:type="simple">ZFMK</named-content> Ar 24686); arrows point at distinctive membranous structures. Scale bars: 0.3 mm.</p></caption><graphic xmlns:xlink="http://www.w3.org/1999/xlink" xlink:href="zookeys-1213-095_article-133178__-g066.jpg" position="float" orientation="portrait" xlink:type="simple" id="oo_1141476.jpg"><uri content-type="original_file" xlink:type="simple">https://binary.pensoft.net/fig/1141476</uri></graphic></fig><fig id="F67" position="float" orientation="portrait"><object-id xmlns:xlink="http://www.w3.org/1999/xlink" content-type="doi" xlink:type="simple">10.3897/zookeys.1213.133178.figure67</object-id><object-id xmlns:xlink="http://www.w3.org/1999/xlink" content-type="arpha" xlink:type="simple">B200C92E-EA0E-5042-AE1A-2E7484282179</object-id><label>Figure 67.</label><caption><p><italic><tp:taxon-name><tp:taxon-name-part taxon-name-part-type="genus" reg="Micropholcus">Micropholcus</tp:taxon-name-part><tp:taxon-name-part taxon-name-part-type="species" reg="ghar">ghar</tp:taxon-name-part></tp:taxon-name></italic> Huber, sp. nov.; female from Morocco, Fès-Meknès, Kef el Ghar (<named-content xmlns:xlink="http://www.w3.org/1999/xlink" content-type="dwc:institutional_code" xlink:title="Zoologisches Forschungsmuseum Alexander Koenig" xlink:href="http://grbio.org/institution/zoologisches-forschungsmuseum-alexander-koenig" xlink:type="simple">ZFMK</named-content> Ar 24686) <bold>A</bold> epigynum, ventral view <bold>B, C</bold> cleared female genitalia, ventral and dorsal views. Scale bars: 0.3 mm.</p></caption><graphic xmlns:xlink="http://www.w3.org/1999/xlink" xlink:href="zookeys-1213-095_article-133178__-g067.jpg" position="float" orientation="portrait" xlink:type="simple" id="oo_1141477.jpg"><uri content-type="original_file" xlink:type="simple">https://binary.pensoft.net/fig/1141477</uri></graphic></fig></tp:treatment-sec><tp:treatment-sec sec-type="description" id="SECID0EKPDK"><title>Description.</title><p><bold>Male</bold> (holotype). <bold><italic>Measurements</italic>.</bold> Total body length 3.6, carapace width 1.2. Distance <abbrev xmlns:xlink="http://www.w3.org/1999/xlink" xlink:title="posterior median eye(s)" id="ABBRID0EWPDK" xlink:type="simple">PME</abbrev>-<abbrev xmlns:xlink="http://www.w3.org/1999/xlink" xlink:title="posterior median eye(s)" id="ABBRID0E1PDK" xlink:type="simple">PME</abbrev> 200 µm; diameter <abbrev xmlns:xlink="http://www.w3.org/1999/xlink" xlink:title="posterior median eye(s)" id="ABBRID0E5PDK" xlink:type="simple">PME</abbrev> 85 µm; distance <abbrev xmlns:xlink="http://www.w3.org/1999/xlink" xlink:title="posterior median eye(s)" id="ABBRID0ECQDK" xlink:type="simple">PME</abbrev>-<abbrev xmlns:xlink="http://www.w3.org/1999/xlink" xlink:title="anterior lateral eye(s)" id="ABBRID0EGQDK" xlink:type="simple">ALE</abbrev> 25 µm; distance <abbrev xmlns:xlink="http://www.w3.org/1999/xlink" xlink:title="anterior median eye(s)" id="ABBRID0EKQDK" xlink:type="simple">AME</abbrev>-<abbrev xmlns:xlink="http://www.w3.org/1999/xlink" xlink:title="anterior median eye(s)" id="ABBRID0EOQDK" xlink:type="simple">AME</abbrev> 20 µm; diameter <abbrev xmlns:xlink="http://www.w3.org/1999/xlink" xlink:title="anterior median eye(s)" id="ABBRID0ESQDK" xlink:type="simple">AME</abbrev> 45 µm. Leg 1: 37.6 (9.7 + 0.6 + 9.7 + 15.9 + 1.7), tibia 2: 6.8, tibia 3: 4.2, tibia 4: 5.7; tibia 1 <abbrev xmlns:xlink="http://www.w3.org/1999/xlink" xlink:title="length/diameter" id="ABBRID0EWQDK" xlink:type="simple">L/d</abbrev>: 84; diameters of leg femora (at half length) ~ 0.13; of leg tibiae 0.11–0.12.</p><p><bold><italic>Colour</italic></bold> (in ethanol). Prosoma and legs mostly pale ochre-yellow, carapace with light brown marks, ocular area and clypeus without darker pattern, sternum with brown margins and three light brown marks posteriorly; legs with slightly darkened patellae, tibia-metatarsus joints not darkened; abdomen monochromous pale grey to whitish.</p><p><bold><italic>Body</italic>.</bold> Habitus as in Fig. <xref ref-type="fig" rid="F4">4F</xref>. Ocular area raised (distinct in frontal view; Fig. <xref ref-type="fig" rid="F5">5C</xref>). Carapace without thoracic groove. Clypeus unmodified. Sternum wider than long (0.80/0.60), unmodified. Abdomen oval, approximately twice as long as wide. Gonopore with four epiandrous spigots (Fig. <xref ref-type="fig" rid="F10">10E</xref>). Spinnerets as in Fig. <xref ref-type="fig" rid="F9">9H, I</xref>.</p><p><bold><italic>Chelicerae</italic>.</bold> As in Fig. <xref ref-type="fig" rid="F66">66A, B</xref>; with pair of long distal frontal apophyses, each with two cone-shaped hairs (Fig. <xref ref-type="fig" rid="F6">6F, G</xref>); and two pairs of smaller proximal processes.</p><p><bold><italic>Palps</italic>.</bold> As in Fig. <xref ref-type="fig" rid="F64">64</xref>; coxa unmodified; trochanter with retrolateral-ventral apophysis provided with terminal modified hair (Fig. <xref ref-type="fig" rid="F9">9D</xref>); femur cylindrical with distinct ventral process proximally; femur-patella joints shifted toward prolateral side; tibia-tarsus joints slightly shifted toward retrolateral side. Procursus (Figs <xref ref-type="fig" rid="F8">8D</xref>, <xref ref-type="fig" rid="F65">65A–C</xref>) proximally with sclerotised prolateral ridge; at half length with strong prolateral-ventral sclerotised ridge or process; distally with dorsal hinged process; tip of procursus partly sclerotised and apparently also hinged against proximal part. Genital bulb (Figs <xref ref-type="fig" rid="F8">8E, F</xref>, <xref ref-type="fig" rid="F65">65D, E</xref>) with strong proximal sclerite; putative appendix with three pointed processes directed towards bulbous part, distally widened and membranous, with fringed membrane; putative uncus flat with series of pointed processes and one long curved process; and mostly semi-transparent embolus.</p><p><bold><italic>Legs</italic>.</bold> Without spines, without curved hairs, without sexually dimorphic short vertical hairs (many hairs missing in holotype but confirmed in other males); retrolateral trichobothrium of tibia 1 at 5%; prolateral trichobothrium absent on tibia 1; tarsus 1 with &gt; 20 pseudosegments, distally distinct.</p><p><bold><italic>Variation</italic></bold> (male). Tibia 1 in 18 males (incl. holotype): 6.2–10.2 (mean 8.1). While most elements of the bulbal processes (and procursus) appear to be very consistent, there is substantial variation in the row of pointed processes on the uncus. The number of larger processes ranges from two to four; the smaller processes may be absent or replaced by a single (sometimes larger) process; several males were asymmetric in this respect.</p><p><bold>Female.</bold> In general very similar to male but abdomen often much wider. Tibia 1 in 14 females: 6.0–9.1 (mean 7.3). Epigynum (Figs <xref ref-type="fig" rid="F10">10F</xref>, <xref ref-type="fig" rid="F67">67A</xref>) anterior plate divided into two sections, anterior section weakly sclerotised, with curved ridges and hairs; posterior section smooth, medially whitish, laterally brown to black, i.e., heavily sclerotised; small knob-shaped process (Fig. <xref ref-type="fig" rid="F11">11C</xref>) between posterior and anterior parts; posterior epigynal plate short and very indistinct. Internal genitalia (Figs <xref ref-type="fig" rid="F66">66C</xref>, <xref ref-type="fig" rid="F67">67B, C</xref>) with pair of small oval pore plates, distinctive median sclerite, and pair of large membranous structures laterally.</p></tp:treatment-sec><tp:treatment-sec sec-type="etymology" id="SECID0EMUDK"><title>Etymology.</title><p>The species name is derived from the type locality; noun in apposition.</p></tp:treatment-sec><tp:treatment-sec sec-type="distribution" id="SECID0ERUDK"><title>Distribution.</title><p>Known from two localities in Morocco, both in Fès-Meknès Region (Fig. <xref ref-type="fig" rid="F13">13D</xref>). We could not examine the single male specimen mentioned in <xref ref-type="bibr" rid="B37">Lecigne et al. (2023</xref>: 71), originating from Tazekka National Park, Ghar Admam, <named-content xmlns:xlink="http://www.w3.org/1999/xlink" content-type="dwc:verbatimCoordinates" xlink:type="simple">34.0278°N, 4.1509°W</named-content>. However, photographs of the male palp kindly provided by S. Lecigne leave little doubt that this is the same species.</p></tp:treatment-sec><tp:treatment-sec sec-type="natural history" id="SECID0EDVDK"><title>Natural history.</title><p>The spiders were very abundant within the first ~ 100 m of the cave; no specimens were seen outside the cave or in deeper sections. They built their fine and slightly domed webs close to the floor, often under small rock overhangs. They were hanging in the apex of the dome rather than sitting on the rock. At disturbance, they bounced slightly and walked towards the rock.</p></tp:treatment-sec><tp:treatment-sec><!--Section generated to contain objects referenced in tp:taxon-treatment.--><fig id="F4" position="float" orientation="portrait"><object-id xmlns:xlink="http://www.w3.org/1999/xlink" content-type="doi" xlink:type="simple">10.3897/zookeys.1213.133178.figure4</object-id><object-id xmlns:xlink="http://www.w3.org/1999/xlink" content-type="arpha" xlink:type="simple">392B4B21-26DB-51C0-B1C9-C3BD3CC85BF9</object-id><label>Figure 4.</label><caption><p><italic><tp:taxon-name><tp:taxon-name-part taxon-name-part-type="genus" reg="Micropholcus">Micropholcus</tp:taxon-name-part></tp:taxon-name></italic> Deeleman-Reinhold &amp; Prinsen; live specimens from Oman, Morocco, and the Philippines <bold>A, B</bold><italic><tp:taxon-name><tp:taxon-name-part taxon-name-part-type="genus" reg="Micropholcus">M.</tp:taxon-name-part><tp:taxon-name-part taxon-name-part-type="species" reg="darbat">darbat</tp:taxon-name-part></tp:taxon-name></italic> Huber, sp. nov., male and female with egg-sac from Oman, Dhofar, near Qairoon Hairitti <bold>C</bold><italic><tp:taxon-name><tp:taxon-name-part taxon-name-part-type="genus" reg="Micropholcus">M.</tp:taxon-name-part><tp:taxon-name-part taxon-name-part-type="species" reg="shaat">shaat</tp:taxon-name-part></tp:taxon-name></italic> Huber, sp. nov., male from Oman, Dhofar, Shaat sinkhole <bold>D, E</bold><italic><tp:taxon-name><tp:taxon-name-part taxon-name-part-type="genus" reg="Micropholcus">M.</tp:taxon-name-part><tp:taxon-name-part taxon-name-part-type="species" reg="agadir">agadir</tp:taxon-name-part></tp:taxon-name></italic> (Huber), male and female with egg-sac from Morocco, Souss-Massa, Paradise Valley <bold>F</bold><italic><tp:taxon-name><tp:taxon-name-part taxon-name-part-type="genus" reg="Micropholcus">M.</tp:taxon-name-part><tp:taxon-name-part taxon-name-part-type="species" reg="ghar">ghar</tp:taxon-name-part></tp:taxon-name></italic> Huber, sp. nov., male from Morocco, Fès-Meknès, Kef El Ghar <bold>G</bold><italic><tp:taxon-name><tp:taxon-name-part taxon-name-part-type="genus" reg="Micropholcus">M.</tp:taxon-name-part><tp:taxon-name-part taxon-name-part-type="species" reg="khenifra">khenifra</tp:taxon-name-part></tp:taxon-name></italic> Huber, Lecigne &amp; Lips, sp. nov., male from Morocco, Béni Mellal-Khénifra, near Sidi Ben Daoud <bold>H</bold><italic><tp:taxon-name><tp:taxon-name-part taxon-name-part-type="genus" reg="Micropholcus">M.</tp:taxon-name-part><tp:taxon-name-part taxon-name-part-type="species" reg="bukidnon">bukidnon</tp:taxon-name-part></tp:taxon-name></italic> Huber, sp. nov., male from Philippines, Mindanao, Blue Water Cave. Photographs BAH.</p></caption><graphic xmlns:xlink="http://www.w3.org/1999/xlink" xlink:href="zookeys-1213-095_article-133178__-g004.jpg" position="float" orientation="portrait" xlink:type="simple" id="oo_1141414.jpg"><uri content-type="original_file" xlink:type="simple">https://binary.pensoft.net/fig/1141414</uri></graphic></fig><fig id="F5" position="float" orientation="portrait"><object-id xmlns:xlink="http://www.w3.org/1999/xlink" content-type="doi" xlink:type="simple">10.3897/zookeys.1213.133178.figure5</object-id><object-id xmlns:xlink="http://www.w3.org/1999/xlink" content-type="arpha" xlink:type="simple">487EA061-C7EB-5BA1-9C74-8A67FAF14AD7</object-id><label>Figure 5.</label><caption><p><italic><tp:taxon-name><tp:taxon-name-part taxon-name-part-type="genus" reg="Micropholcus">Micropholcus</tp:taxon-name-part></tp:taxon-name></italic> Deeleman-Reinhold &amp; Prinsen; SEM images of prosomata (frontal views) and tips of female palps (dorsal views) <bold>A</bold><italic><tp:taxon-name><tp:taxon-name-part taxon-name-part-type="genus" reg="Micropholcus">M.</tp:taxon-name-part><tp:taxon-name-part taxon-name-part-type="species" reg="tanomah">tanomah</tp:taxon-name-part></tp:taxon-name></italic> Huber, sp. nov.; female <bold>B</bold><italic><tp:taxon-name><tp:taxon-name-part taxon-name-part-type="genus" reg="Micropholcus">M.</tp:taxon-name-part><tp:taxon-name-part taxon-name-part-type="species" reg="darbat">darbat</tp:taxon-name-part></tp:taxon-name></italic> Huber, sp. nov.; male <bold>C, D</bold><italic><tp:taxon-name><tp:taxon-name-part taxon-name-part-type="genus" reg="Micropholcus">M.</tp:taxon-name-part><tp:taxon-name-part taxon-name-part-type="species" reg="ghar">ghar</tp:taxon-name-part></tp:taxon-name></italic> Huber, sp. nov.; male and female <bold>E, F</bold><italic><tp:taxon-name><tp:taxon-name-part taxon-name-part-type="genus" reg="Micropholcus">M.</tp:taxon-name-part><tp:taxon-name-part taxon-name-part-type="species" reg="bukidnon">bukidnon</tp:taxon-name-part></tp:taxon-name></italic> Huber, sp. nov.; male and female; note small <abbrev xmlns:xlink="http://www.w3.org/1999/xlink" xlink:title="anterior median eye(s)" id="ABBRID0EMTBG" xlink:type="simple">AME</abbrev><bold>G</bold><italic><tp:taxon-name><tp:taxon-name-part taxon-name-part-type="genus" reg="Micropholcus">M.</tp:taxon-name-part><tp:taxon-name-part taxon-name-part-type="species" reg="tanomah">tanomah</tp:taxon-name-part></tp:taxon-name></italic> Huber, sp. nov., left palp <bold>H</bold><italic><tp:taxon-name><tp:taxon-name-part taxon-name-part-type="genus" reg="Micropholcus">M.</tp:taxon-name-part><tp:taxon-name-part taxon-name-part-type="species" reg="ghar">ghar</tp:taxon-name-part></tp:taxon-name></italic> Huber, sp. nov., right palp. Scale bars: 100 µm (<bold>A–D</bold>); 200 µm (<bold>E, F</bold>); 10 µm (<bold>G, H</bold>).</p></caption><graphic xmlns:xlink="http://www.w3.org/1999/xlink" xlink:href="zookeys-1213-095_article-133178__-g005.jpg" position="float" orientation="portrait" xlink:type="simple" id="oo_1141415.jpg"><uri content-type="original_file" xlink:type="simple">https://binary.pensoft.net/fig/1141415</uri></graphic></fig><fig id="F6" position="float" orientation="portrait"><object-id xmlns:xlink="http://www.w3.org/1999/xlink" content-type="doi" xlink:type="simple">10.3897/zookeys.1213.133178.figure6</object-id><object-id xmlns:xlink="http://www.w3.org/1999/xlink" content-type="arpha" xlink:type="simple">5A1128BA-627C-540B-AFD5-E8776BF5C1E4</object-id><label>Figure 6.</label><caption><p><italic><tp:taxon-name><tp:taxon-name-part taxon-name-part-type="genus" reg="Micropholcus">Micropholcus</tp:taxon-name-part></tp:taxon-name></italic> Deeleman-Reinhold &amp; Prinsen; SEM images of male chelicerae: distal apophyses with modified hairs and total view (<bold>D</bold>) <bold>A, B</bold><italic><tp:taxon-name><tp:taxon-name-part taxon-name-part-type="genus" reg="Micropholcus">M.</tp:taxon-name-part><tp:taxon-name-part taxon-name-part-type="species" reg="alfara">alfara</tp:taxon-name-part></tp:taxon-name></italic> Huber sp. nov. <bold>C</bold><italic><tp:taxon-name><tp:taxon-name-part taxon-name-part-type="genus" reg="Micropholcus">M.</tp:taxon-name-part><tp:taxon-name-part taxon-name-part-type="species" reg="tanomah">tanomah</tp:taxon-name-part></tp:taxon-name></italic> Huber, sp. nov. <bold>D, E</bold><italic><tp:taxon-name><tp:taxon-name-part taxon-name-part-type="genus" reg="Micropholcus">M.</tp:taxon-name-part><tp:taxon-name-part taxon-name-part-type="species" reg="darbat">darbat</tp:taxon-name-part></tp:taxon-name></italic> Huber, sp. nov. <bold>F, G</bold><italic><tp:taxon-name><tp:taxon-name-part taxon-name-part-type="genus" reg="Micropholcus">M.</tp:taxon-name-part><tp:taxon-name-part taxon-name-part-type="species" reg="ghar">ghar</tp:taxon-name-part></tp:taxon-name></italic> Huber, sp. nov. <bold>H</bold><italic><tp:taxon-name><tp:taxon-name-part taxon-name-part-type="genus" reg="Micropholcus">M.</tp:taxon-name-part><tp:taxon-name-part taxon-name-part-type="species" reg="bukidnon">bukidnon</tp:taxon-name-part></tp:taxon-name></italic> Huber, sp. nov. Scale bars: 10 µm (<bold>A–C, F–H</bold>); 100 µm (<bold>D</bold>); 2 µm (<bold>E</bold>).</p></caption><graphic xmlns:xlink="http://www.w3.org/1999/xlink" xlink:href="zookeys-1213-095_article-133178__-g006.jpg" position="float" orientation="portrait" xlink:type="simple" id="oo_1141416.jpg"><uri content-type="original_file" xlink:type="simple">https://binary.pensoft.net/fig/1141416</uri></graphic></fig><fig id="F8" position="float" orientation="portrait"><object-id xmlns:xlink="http://www.w3.org/1999/xlink" content-type="doi" xlink:type="simple">10.3897/zookeys.1213.133178.figure8</object-id><object-id xmlns:xlink="http://www.w3.org/1999/xlink" content-type="arpha" xlink:type="simple">F4392161-975D-5DC9-B4FC-08139F6485F0</object-id><label>Figure 8.</label><caption><p><italic><tp:taxon-name><tp:taxon-name-part taxon-name-part-type="genus" reg="Micropholcus">Micropholcus</tp:taxon-name-part></tp:taxon-name></italic> Deeleman-Reinhold &amp; Prinsen; SEM images of male palpal structures <bold>A, B</bold><italic><tp:taxon-name><tp:taxon-name-part taxon-name-part-type="genus" reg="Micropholcus">M.</tp:taxon-name-part><tp:taxon-name-part taxon-name-part-type="species" reg="darbat">darbat</tp:taxon-name-part></tp:taxon-name></italic> Huber, sp. nov.; right bulb and procursus, prolateral view (bold arrow in A points at trochanter apophysis), and prolateral membranous flap of procursus at higher magnification <bold>C</bold><italic><tp:taxon-name><tp:taxon-name-part taxon-name-part-type="genus" reg="Micropholcus">M.</tp:taxon-name-part><tp:taxon-name-part taxon-name-part-type="species" reg="darbat">darbat</tp:taxon-name-part></tp:taxon-name></italic> Huber, sp. nov., left bulbal processes <bold>D</bold><italic><tp:taxon-name><tp:taxon-name-part taxon-name-part-type="genus" reg="Micropholcus">M.</tp:taxon-name-part><tp:taxon-name-part taxon-name-part-type="species" reg="ghar">ghar</tp:taxon-name-part></tp:taxon-name></italic> Huber, sp. nov., left procursus, retrolateral view <bold>E, F</bold><italic><tp:taxon-name><tp:taxon-name-part taxon-name-part-type="genus" reg="Micropholcus">M.</tp:taxon-name-part><tp:taxon-name-part taxon-name-part-type="species" reg="ghar">ghar</tp:taxon-name-part></tp:taxon-name></italic> Huber, sp. nov., right bulbal processes, prolateral and prolateral-ventral views <bold>G</bold><italic><tp:taxon-name><tp:taxon-name-part taxon-name-part-type="genus" reg="Micropholcus">M.</tp:taxon-name-part><tp:taxon-name-part taxon-name-part-type="species" reg="bukidnon">bukidnon</tp:taxon-name-part></tp:taxon-name></italic> Huber, sp. nov., left procursus, prolateral-distal view <bold>H</bold><italic><tp:taxon-name><tp:taxon-name-part taxon-name-part-type="genus" reg="Micropholcus">M.</tp:taxon-name-part><tp:taxon-name-part taxon-name-part-type="species" reg="bukidnon">bukidnon</tp:taxon-name-part></tp:taxon-name></italic> Huber, sp. nov., left bulbal processes, prolateral distal view. Abbreviations: a, putative appendix; b, genital bulb; e, embolus; hp, dorsal hinged process; mf, membranous prolateral flap; pr, procursus; ta, tarsus; u, putative uncus. Scale bars: 100 µm (<bold>A, D–H</bold>); 10 µm (<bold>B</bold>); 20 µm (<bold>C</bold>).</p></caption><graphic xmlns:xlink="http://www.w3.org/1999/xlink" xlink:href="zookeys-1213-095_article-133178__-g008.jpg" position="float" orientation="portrait" xlink:type="simple" id="oo_1141418.jpg"><uri content-type="original_file" xlink:type="simple">https://binary.pensoft.net/fig/1141418</uri></graphic></fig><fig id="F9" position="float" orientation="portrait"><object-id xmlns:xlink="http://www.w3.org/1999/xlink" content-type="doi" xlink:type="simple">10.3897/zookeys.1213.133178.figure9</object-id><object-id xmlns:xlink="http://www.w3.org/1999/xlink" content-type="arpha" xlink:type="simple">2F7E9F26-79D1-5474-B0AB-89F379AE8041</object-id><label>Figure 9.</label><caption><p><italic><tp:taxon-name><tp:taxon-name-part taxon-name-part-type="genus" reg="Micropholcus">Micropholcus</tp:taxon-name-part></tp:taxon-name></italic> Deeleman-Reinhold &amp; Prinsen; SEM images of male palpal trochanter tips and of spinnerets <bold>A</bold><italic><tp:taxon-name><tp:taxon-name-part taxon-name-part-type="genus" reg="Micropholcus">M.</tp:taxon-name-part><tp:taxon-name-part taxon-name-part-type="species" reg="alfara">alfara</tp:taxon-name-part></tp:taxon-name></italic> Huber, sp. nov. <bold>B</bold><italic><tp:taxon-name><tp:taxon-name-part taxon-name-part-type="genus" reg="Micropholcus">M.</tp:taxon-name-part><tp:taxon-name-part taxon-name-part-type="species" reg="tanomah">tanomah</tp:taxon-name-part></tp:taxon-name></italic> Huber, sp. nov. <bold>C</bold><italic><tp:taxon-name><tp:taxon-name-part taxon-name-part-type="genus" reg="Micropholcus">M.</tp:taxon-name-part><tp:taxon-name-part taxon-name-part-type="species" reg="darbat">darbat</tp:taxon-name-part></tp:taxon-name></italic> Huber, sp. nov. <bold>D</bold><italic><tp:taxon-name><tp:taxon-name-part taxon-name-part-type="genus" reg="Micropholcus">M.</tp:taxon-name-part><tp:taxon-name-part taxon-name-part-type="species" reg="ghar">ghar</tp:taxon-name-part></tp:taxon-name></italic> Huber, sp. nov. <bold>E</bold><italic><tp:taxon-name><tp:taxon-name-part taxon-name-part-type="genus" reg="Micropholcus">M.</tp:taxon-name-part><tp:taxon-name-part taxon-name-part-type="species" reg="bukidnon">bukidnon</tp:taxon-name-part></tp:taxon-name></italic> Huber, sp. nov. <bold>F, G</bold><italic><tp:taxon-name><tp:taxon-name-part taxon-name-part-type="genus" reg="Micropholcus">M.</tp:taxon-name-part><tp:taxon-name-part taxon-name-part-type="species" reg="tanomah">tanomah</tp:taxon-name-part></tp:taxon-name></italic> Huber, sp. nov., male <abbrev xmlns:xlink="http://www.w3.org/1999/xlink" xlink:title="anterior lateral spinneret(s)" id="ABBRID0ESDAI" xlink:type="simple">ALS</abbrev>, and male spinnerets and anal cone (asterisk) <bold>H, I</bold><italic><tp:taxon-name><tp:taxon-name-part taxon-name-part-type="genus" reg="Micropholcus">M.</tp:taxon-name-part><tp:taxon-name-part taxon-name-part-type="species" reg="ghar">ghar</tp:taxon-name-part></tp:taxon-name></italic> Huber, sp. nov., male <abbrev xmlns:xlink="http://www.w3.org/1999/xlink" xlink:title="anterior lateral spinneret(s)" id="ABBRID0EDEAI" xlink:type="simple">ALS</abbrev> and male spinnerets <bold>J</bold><italic><tp:taxon-name><tp:taxon-name-part taxon-name-part-type="genus" reg="Micropholcus">M.</tp:taxon-name-part><tp:taxon-name-part taxon-name-part-type="species" reg="bukidnon">bukidnon</tp:taxon-name-part></tp:taxon-name></italic> Huber, sp. nov., male <abbrev xmlns:xlink="http://www.w3.org/1999/xlink" xlink:title="anterior lateral spinneret(s)" id="ABBRID0EUEAI" xlink:type="simple">ALS</abbrev>. Scale bars: 10 µm (<bold>A–F, H, J</bold>), 100 µm (<bold>G</bold>), 20 µm (<bold>I</bold>).</p></caption><graphic xmlns:xlink="http://www.w3.org/1999/xlink" xlink:href="zookeys-1213-095_article-133178__-g009.jpg" position="float" orientation="portrait" xlink:type="simple" id="oo_1141419.jpg"><uri content-type="original_file" xlink:type="simple">https://binary.pensoft.net/fig/1141419</uri></graphic></fig><fig id="F10" position="float" orientation="portrait"><object-id xmlns:xlink="http://www.w3.org/1999/xlink" content-type="doi" xlink:type="simple">10.3897/zookeys.1213.133178.figure10</object-id><object-id xmlns:xlink="http://www.w3.org/1999/xlink" content-type="arpha" xlink:type="simple">80F749E8-1B7C-596C-BBAE-7B8C8B3636CF</object-id><label>Figure 10.</label><caption><p><italic><tp:taxon-name><tp:taxon-name-part taxon-name-part-type="genus" reg="Micropholcus">Micropholcus</tp:taxon-name-part></tp:taxon-name></italic> Deeleman-Reinhold &amp; Prinsen; SEM images of male gonopores with epiandrous spigots and of female epigyna <bold>A, B</bold><italic><tp:taxon-name><tp:taxon-name-part taxon-name-part-type="genus" reg="Micropholcus">M.</tp:taxon-name-part><tp:taxon-name-part taxon-name-part-type="species" reg="tanomah">tanomah</tp:taxon-name-part></tp:taxon-name></italic> Huber, sp. nov. <bold>C, D</bold><italic><tp:taxon-name><tp:taxon-name-part taxon-name-part-type="genus" reg="Micropholcus">M.</tp:taxon-name-part><tp:taxon-name-part taxon-name-part-type="species" reg="darbat">darbat</tp:taxon-name-part></tp:taxon-name></italic> Huber, sp. nov. <bold>E, F</bold><italic><tp:taxon-name><tp:taxon-name-part taxon-name-part-type="genus" reg="Micropholcus">M.</tp:taxon-name-part><tp:taxon-name-part taxon-name-part-type="species" reg="ghar">ghar</tp:taxon-name-part></tp:taxon-name></italic> Huber, sp. nov. <bold>G, H</bold><italic><tp:taxon-name><tp:taxon-name-part taxon-name-part-type="genus" reg="Micropholcus">M.</tp:taxon-name-part><tp:taxon-name-part taxon-name-part-type="species" reg="bukidnon">bukidnon</tp:taxon-name-part></tp:taxon-name></italic> Huber, sp. nov. Abbreviations: aep, anterior epigynal plate; k, epigynal ‘knob’; pep, posterior epigynal plate. Scale bars: 10 µm (<bold>A, G</bold>); 100 µm (<bold>B, D, F, H</bold>); 20 µm (<bold>C, E</bold>).</p></caption><graphic xmlns:xlink="http://www.w3.org/1999/xlink" xlink:href="zookeys-1213-095_article-133178__-g010.jpg" position="float" orientation="portrait" xlink:type="simple" id="oo_1141420.jpg"><uri content-type="original_file" xlink:type="simple">https://binary.pensoft.net/fig/1141420</uri></graphic></fig><fig id="F11" position="float" orientation="portrait"><object-id xmlns:xlink="http://www.w3.org/1999/xlink" content-type="doi" xlink:type="simple">10.3897/zookeys.1213.133178.figure11</object-id><object-id xmlns:xlink="http://www.w3.org/1999/xlink" content-type="arpha" xlink:type="simple">F0A9C633-B74D-57E4-9F2F-E2567A7F0496</object-id><label>Figure 11.</label><caption><p><italic><tp:taxon-name><tp:taxon-name-part taxon-name-part-type="genus" reg="Micropholcus">Micropholcus</tp:taxon-name-part></tp:taxon-name></italic> Deeleman-Reinhold &amp; Prinsen; SEM images of epigynal knobs (<bold>A–C</bold>), trichobothria (<bold>D</bold>), and tarsal organs (<bold>E–J</bold>) <bold>A</bold><italic><tp:taxon-name><tp:taxon-name-part taxon-name-part-type="genus" reg="Micropholcus">M.</tp:taxon-name-part><tp:taxon-name-part taxon-name-part-type="species" reg="tanomah">tanomah</tp:taxon-name-part></tp:taxon-name></italic> Huber, sp. nov. <bold>B</bold><italic><tp:taxon-name><tp:taxon-name-part taxon-name-part-type="genus" reg="Micropholcus">M.</tp:taxon-name-part><tp:taxon-name-part taxon-name-part-type="species" reg="darbat">darbat</tp:taxon-name-part></tp:taxon-name></italic> Huber, sp. nov. <bold>C</bold><italic><tp:taxon-name><tp:taxon-name-part taxon-name-part-type="genus" reg="Micropholcus">M.</tp:taxon-name-part><tp:taxon-name-part taxon-name-part-type="species" reg="ghar">ghar</tp:taxon-name-part></tp:taxon-name></italic> Huber, sp. nov. <bold>D</bold><italic><tp:taxon-name><tp:taxon-name-part taxon-name-part-type="genus" reg="Micropholcus">M.</tp:taxon-name-part><tp:taxon-name-part taxon-name-part-type="species" reg="alfara">alfara</tp:taxon-name-part></tp:taxon-name></italic> Huber, sp. nov., female left palpal tibia <bold>E</bold><italic><tp:taxon-name><tp:taxon-name-part taxon-name-part-type="genus" reg="Micropholcus">M.</tp:taxon-name-part><tp:taxon-name-part taxon-name-part-type="species" reg="alfara">alfara</tp:taxon-name-part></tp:taxon-name></italic> Huber, sp. nov., male right tarsus 2 <bold>F</bold><italic><tp:taxon-name><tp:taxon-name-part taxon-name-part-type="genus" reg="Micropholcus">M.</tp:taxon-name-part><tp:taxon-name-part taxon-name-part-type="species" reg="tanomah">tanomah</tp:taxon-name-part></tp:taxon-name></italic> Huber, sp. nov., female left tarsus 2 <bold>G, H</bold><italic><tp:taxon-name><tp:taxon-name-part taxon-name-part-type="genus" reg="Micropholcus">M.</tp:taxon-name-part><tp:taxon-name-part taxon-name-part-type="species" reg="darbat">darbat</tp:taxon-name-part></tp:taxon-name></italic> Huber, sp. nov., female right tarsus 2 and male palpal tarsus <bold>I</bold><italic><tp:taxon-name><tp:taxon-name-part taxon-name-part-type="genus" reg="Micropholcus">M.</tp:taxon-name-part><tp:taxon-name-part taxon-name-part-type="species" reg="ghar">ghar</tp:taxon-name-part></tp:taxon-name></italic> Huber, sp. nov., male palpal tarsus <bold>J</bold><italic><tp:taxon-name><tp:taxon-name-part taxon-name-part-type="genus" reg="Micropholcus">M.</tp:taxon-name-part><tp:taxon-name-part taxon-name-part-type="species" reg="bukidnon">bukidnon</tp:taxon-name-part></tp:taxon-name></italic> Huber, sp. nov., male palpal tarsus. Scale bars: 20 µm (<bold>A</bold>); 10 µm (<bold>B–D, H–J</bold>); 2 µm (<bold>E–G</bold>).</p></caption><graphic xmlns:xlink="http://www.w3.org/1999/xlink" xlink:href="zookeys-1213-095_article-133178__-g011.jpg" position="float" orientation="portrait" xlink:type="simple" id="oo_1141421.jpg"><uri content-type="original_file" xlink:type="simple">https://binary.pensoft.net/fig/1141421</uri></graphic></fig><fig id="F12" position="float" orientation="portrait"><object-id xmlns:xlink="http://www.w3.org/1999/xlink" content-type="doi" xlink:type="simple">10.3897/zookeys.1213.133178.figure12</object-id><object-id xmlns:xlink="http://www.w3.org/1999/xlink" content-type="arpha" xlink:type="simple">A29D1DE9-72FC-5A59-BCCD-315052DE4CA7</object-id><label>Figure 12.</label><caption><p><italic><tp:taxon-name><tp:taxon-name-part taxon-name-part-type="genus" reg="Micropholcus">Micropholcus</tp:taxon-name-part></tp:taxon-name></italic> Deeleman-Reinhold &amp; Prinsen, SEM images of leg structures <bold>A</bold><italic><tp:taxon-name><tp:taxon-name-part taxon-name-part-type="genus" reg="Micropholcus">M.</tp:taxon-name-part><tp:taxon-name-part taxon-name-part-type="species" reg="tanomah">tanomah</tp:taxon-name-part></tp:taxon-name></italic> Huber, sp. nov., putative chemoreceptor <bold>B</bold><italic><tp:taxon-name><tp:taxon-name-part taxon-name-part-type="genus" reg="Micropholcus">M.</tp:taxon-name-part><tp:taxon-name-part taxon-name-part-type="species" reg="tanomah">tanomah</tp:taxon-name-part></tp:taxon-name></italic> Huber, sp. nov., rimmed pore (arrow) on left tarsus 3 <bold>C, D</bold><italic><tp:taxon-name><tp:taxon-name-part taxon-name-part-type="genus" reg="Micropholcus">M.</tp:taxon-name-part><tp:taxon-name-part taxon-name-part-type="species" reg="tanomah">tanomah</tp:taxon-name-part></tp:taxon-name></italic> Huber, sp. nov., tarsal claws of left legs 1 and 3 <bold>E</bold><italic><tp:taxon-name><tp:taxon-name-part taxon-name-part-type="genus" reg="Micropholcus">M.</tp:taxon-name-part><tp:taxon-name-part taxon-name-part-type="species" reg="ghar">ghar</tp:taxon-name-part></tp:taxon-name></italic> Huber, sp. nov., cuticular plate (arrow) and regular mechanoreceptor on right metatarsus 3 <bold>F</bold><italic><tp:taxon-name><tp:taxon-name-part taxon-name-part-type="genus" reg="Micropholcus">M.</tp:taxon-name-part><tp:taxon-name-part taxon-name-part-type="species" reg="ghar">ghar</tp:taxon-name-part></tp:taxon-name></italic> Huber, sp. nov., pseudosegmentation (and tarsal organ) of right tarsus 3 <bold>G</bold><italic><tp:taxon-name><tp:taxon-name-part taxon-name-part-type="genus" reg="Micropholcus">M.</tp:taxon-name-part><tp:taxon-name-part taxon-name-part-type="species" reg="ghar">ghar</tp:taxon-name-part></tp:taxon-name></italic> Huber, sp. nov., comb-hairs on male tarsus 4 <bold>H</bold><italic><tp:taxon-name><tp:taxon-name-part taxon-name-part-type="genus" reg="Micropholcus">M.</tp:taxon-name-part><tp:taxon-name-part taxon-name-part-type="species" reg="bukidnon">bukidnon</tp:taxon-name-part></tp:taxon-name></italic> Huber, sp. nov., comb-hairs on male tarsus 4. Scale bars: 2 µm (<bold>A</bold>); 1 µm (<bold>B</bold>); 20 µm (<bold>C</bold>); 10 µm (<bold>D–H</bold>).</p></caption><graphic xmlns:xlink="http://www.w3.org/1999/xlink" xlink:href="zookeys-1213-095_article-133178__-g012.jpg" position="float" orientation="portrait" xlink:type="simple" id="oo_1141422.jpg"><uri content-type="original_file" xlink:type="simple">https://binary.pensoft.net/fig/1141422</uri></graphic></fig><fig id="F13" position="float" orientation="portrait"><object-id xmlns:xlink="http://www.w3.org/1999/xlink" content-type="doi" xlink:type="simple">10.3897/zookeys.1213.133178.figure13</object-id><object-id xmlns:xlink="http://www.w3.org/1999/xlink" content-type="arpha" xlink:type="simple">961BF845-01EC-549A-BAF5-4865494E2863</object-id><label>Figure 13.</label><caption><p>Known distribution of <italic><tp:taxon-name><tp:taxon-name-part taxon-name-part-type="genus" reg="Micropholcus">Micropholcus</tp:taxon-name-part><tp:taxon-name-part taxon-name-part-type="species" reg="fauroti">fauroti</tp:taxon-name-part></tp:taxon-name></italic> (Simon) (<bold>A</bold>) and of Old World <italic><tp:taxon-name><tp:taxon-name-part taxon-name-part-type="genus" reg="Micropholcus">Micropholcus</tp:taxon-name-part></tp:taxon-name></italic> in Mindanao (<bold>B</bold>), on the Arabian Peninsula (<bold>C</bold>) and in Morocco (<bold>D</bold>).</p></caption><graphic xmlns:xlink="http://www.w3.org/1999/xlink" xlink:href="zookeys-1213-095_article-133178__-g013.jpg" position="float" orientation="portrait" xlink:type="simple" id="oo_1141423.jpg"><uri content-type="original_file" xlink:type="simple">https://binary.pensoft.net/fig/1141423</uri></graphic></fig></tp:treatment-sec><ref-list><ref id="B37"><mixed-citation xmlns:xlink="http://www.w3.org/1999/xlink" xlink:type="simple"><person-group><name name-style="western"><surname>Lecigne</surname><given-names>S</given-names></name><name name-style="western"><surname>Moutaouakil</surname><given-names>S</given-names></name><name name-style="western"><surname>Lips</surname><given-names>J</given-names></name></person-group> (<year>2023</year>) <article-title>Contribution to the knowledge of the spider fauna of Morocco (<tp:taxon-name><tp:taxon-name-part taxon-name-part-type="class">Arachnida</tp:taxon-name-part></tp:taxon-name>: <tp:taxon-name><tp:taxon-name-part taxon-name-part-type="order">Araneae</tp:taxon-name-part></tp:taxon-name>) – First note – On new records of cave spiders.</article-title><source>Arachnologische Mitteilungen</source><volume>66</volume>: <fpage>44</fpage>–<lpage>71</lpage>. <ext-link xlink:href="10.30963/aramit6607" ext-link-type="doi" xlink:type="simple">https://doi.org/10.30963/aramit6607</ext-link></mixed-citation></ref></ref-list></tp:taxon-treatment>
