# Supplementary material for: ﻿Old World Micropholcus spiders, with first records of acrocerid parasitoids in Pholcidae (Araneae)
Source: Zookeys. 2024 Sep 26;1213:95–182. doi: 10.3897/zookeys.1213.133178 (PMC11450384; doi:10.3897/zookeys.1213.133178)
Supplement: XML Treatment for Micropholcus khenifra [file zookeys.1213.133178-treatment15.xml]

<!DOCTYPE tp:taxon-treatment
  PUBLIC "-//TaxonX//DTD Taxonomic Treatment Publishing DTD v0 20100105//EN" "tax-treatment-NSO.dtd">
<tp:taxon-treatment xmlns:tp="http://www.plazi.org/taxpub"><tp:treatment-meta><kwd-group><label>Taxon classification</label><kwd>
                <named-content content-type="kingdom">Animalia</named-content>
              </kwd><kwd>
                <named-content content-type="order">Araneae</named-content>
              </kwd><kwd>
                <named-content content-type="family">Pholcidae</named-content>
              </kwd></kwd-group><mixed-citation publication-type="journal"><person-group><name><surname>Huber</surname><given-names>Bernhard A.</given-names></name><name><surname>Meng</surname><given-names>Guanliang</given-names></name></person-group><article-title>﻿Old World <italic><tp:taxon-name><tp:taxon-name-part taxon-name-part-type="genus" reg="Micropholcus">Micropholcus</tp:taxon-name-part></tp:taxon-name></italic> spiders, with first records of acrocerid parasitoids in <tp:taxon-name><tp:taxon-name-part taxon-name-part-type="family">Pholcidae</tp:taxon-name-part></tp:taxon-name> (<tp:taxon-name><tp:taxon-name-part taxon-name-part-type="order">Araneae</tp:taxon-name-part></tp:taxon-name>)</article-title><source>Zookeys</source><day>26</day><month>09</month><year>2024</year><volume>1213</volume><fpage>95</fpage><lpage>182</lpage><pub-id pub-id-type="doi">10.3897/zookeys.1213.133178</pub-id></mixed-citation></tp:treatment-meta><tp:nomenclature><label>﻿﻿</label><tp:taxon-name>
              <object-id xmlns:xlink="http://www.w3.org/1999/xlink" content-type="arpha" xlink:type="simple">87FBD744-43E6-5566-AE7F-70C8835376F3</object-id>
              <tp:taxon-name-part taxon-name-part-type="genus" reg="Micropholcus">Micropholcus</tp:taxon-name-part>
              <tp:taxon-name-part taxon-name-part-type="species" reg="khenifra">khenifra</tp:taxon-name-part>
              <object-id xmlns:xlink="http://www.w3.org/1999/xlink" content-type="zoobank" xlink:type="simple">https://zoobank.org/A1FA9AD3-2DCE-4303-B128-9966534808DE</object-id>
            </tp:taxon-name><tp:taxon-authority>Huber, Lecigne &amp; Lips</tp:taxon-authority><tp:taxon-status xmlns:xlink="http://www.w3.org/1999/xlink" xlink:type="simple">sp. nov.</tp:taxon-status><xref ref-type="fig" rid="F4">Figs 4G</xref><xref ref-type="fig" rid="F68">, 68</xref><xref ref-type="fig" rid="F69">, 69</xref><xref ref-type="fig" rid="F70">, 70</xref><xref ref-type="fig" rid="F71">, 71</xref></tp:nomenclature><tp:treatment-sec sec-type="type material" id="SECID0EGXDK"><title>Type material.</title><p><bold><italic>Holotype</italic>.</bold> Morocco – <bold>Béni Mellal-Khénifra</bold> • ♂; Imi n’Ifri; <named-content xmlns:xlink="http://www.w3.org/1999/xlink" content-type="dwc:verbatimCoordinates" xlink:type="simple"><named-content content-type="geo-json" specific-use="{&#34;type&#34;:&#34;Point&#34;,&#34;coordinates&#34;:[-6.971000,31.724000]}" id="NCID0EWXDK" xlink:type="simple">31.724°N, 6.971°W</named-content></named-content>; 1050 m a.s.l.; 26 Sep. 2018; B.A. Huber leg.; <named-content xmlns:xlink="http://www.w3.org/1999/xlink" content-type="dwc:institutional_code" xlink:title="Zoologisches Forschungsmuseum Alexander Koenig" xlink:href="http://grbio.org/institution/zoologisches-forschungsmuseum-alexander-koenig" xlink:type="simple">ZFMK</named-content> Ar 24687.</p></tp:treatment-sec><tp:treatment-sec sec-type="material" id="SECID0E6XDK"><title>Other material.</title><p>Morocco – <bold>Béni Mellal-Khénifra</bold> • 5 ♂♂, 5 ♀♀; same collection data as for holotype; <named-content xmlns:xlink="http://www.w3.org/1999/xlink" content-type="dwc:institutional_code" xlink:title="Zoologisches Forschungsmuseum Alexander Koenig" xlink:href="http://grbio.org/institution/zoologisches-forschungsmuseum-alexander-koenig" xlink:type="simple">ZFMK</named-content> Ar 24688 to 24689 • 2 ♂♂, 1 ♀, in pure ethanol; same collection data as for holotype; <named-content xmlns:xlink="http://www.w3.org/1999/xlink" content-type="dwc:institutional_code" xlink:title="Zoologisches Forschungsmuseum Alexander Koenig" xlink:href="http://grbio.org/institution/zoologisches-forschungsmuseum-alexander-koenig" xlink:type="simple">ZFMK</named-content> Mor104 • 4 ♂♂, 4 ♀♀; near Sidi Ben Daoud; <named-content xmlns:xlink="http://www.w3.org/1999/xlink" content-type="dwc:verbatimCoordinates" xlink:type="simple"><named-content content-type="geo-json" specific-use="{&#34;type&#34;:&#34;Point&#34;,&#34;coordinates&#34;:[-6.128500,32.534700]}" id="NCID0ESYDK" xlink:type="simple">32.5347°N, 6.1285°W</named-content></named-content>; 700 m a.s.l.; 25 Sep. 2018; B.A. Huber leg.; <named-content xmlns:xlink="http://www.w3.org/1999/xlink" content-type="dwc:institutional_code" xlink:title="Zoologisches Forschungsmuseum Alexander Koenig" xlink:href="http://grbio.org/institution/zoologisches-forschungsmuseum-alexander-koenig" xlink:type="simple">ZFMK</named-content> Ar 24690 to 24691 • 1 ♂, 1 ♀, 2 juvs, in pure ethanol; same collection data as for preceding; <named-content xmlns:xlink="http://www.w3.org/1999/xlink" content-type="dwc:institutional_code" xlink:title="Zoologisches Forschungsmuseum Alexander Koenig" xlink:href="http://grbio.org/institution/zoologisches-forschungsmuseum-alexander-koenig" xlink:type="simple">ZFMK</named-content> Mor102 • 4 ♂♂, 3 ♀♀, 1 juv.; W of El Ksiba; <named-content xmlns:xlink="http://www.w3.org/1999/xlink" content-type="dwc:verbatimCoordinates" xlink:type="simple"><named-content content-type="geo-json" specific-use="{&#34;type&#34;:&#34;Point&#34;,&#34;coordinates&#34;:[-6.053000,32.560000]}" id="NCID0ECZDK" xlink:type="simple">32.560°N, 6.053°W</named-content></named-content> – <named-content xmlns:xlink="http://www.w3.org/1999/xlink" content-type="dwc:verbatimCoordinates" xlink:type="simple"><named-content content-type="geo-json" specific-use="{&#34;type&#34;:&#34;Point&#34;,&#34;coordinates&#34;:[-6.050000,32.562000]}" id="NCID0EKZDK" xlink:type="simple">32.562°N, 6.050°W</named-content></named-content>; 950 m a.s.l.; 25 Sep. 2018; B.A. Huber leg.; <named-content xmlns:xlink="http://www.w3.org/1999/xlink" content-type="dwc:institutional_code" xlink:title="Zoologisches Forschungsmuseum Alexander Koenig" xlink:href="http://grbio.org/institution/zoologisches-forschungsmuseum-alexander-koenig" xlink:type="simple">ZFMK</named-content> Ar 24692 to 24693 • 1 ♀, 1 juv., in pure ethanol; same collection data as for preceding; <named-content xmlns:xlink="http://www.w3.org/1999/xlink" content-type="dwc:institutional_code" xlink:title="Zoologisches Forschungsmuseum Alexander Koenig" xlink:href="http://grbio.org/institution/zoologisches-forschungsmuseum-alexander-koenig" xlink:type="simple">ZFMK</named-content> Mor103 • 1 ♀; Jbel Bou-Guergour, Ghar-el-Ghazi; <named-content xmlns:xlink="http://www.w3.org/1999/xlink" content-type="dwc:verbatimCoordinates" xlink:type="simple"><named-content content-type="geo-json" specific-use="{&#34;type&#34;:&#34;Point&#34;,&#34;coordinates&#34;:[-5.689000,32.869000]}" id="NCID0E1ZDK" xlink:type="simple">32.869°N, 5.689°W</named-content></named-content> (?); 970 m a.s.l.; 26 May 2001; C. Ribera leg.; <named-content xmlns:xlink="http://www.w3.org/1999/xlink" content-type="dwc:institutional_code" xlink:title="Zoologisches Forschungsmuseum Alexander Koenig" xlink:href="http://grbio.org/institution/zoologisches-forschungsmuseum-alexander-koenig" xlink:type="simple">ZFMK</named-content> Ar 24700.</p></tp:treatment-sec><tp:treatment-sec sec-type="diagnosis" id="SECID0ED1DK"><title>Diagnosis.</title><p>Easily distinguished from known congeners by whitish dorsal process of male palpal tarsus (asterisk in Fig. <xref ref-type="fig" rid="F69">69C</xref>; absent in congeners), by large and prominent flat ventral process of procursus (arrowed in Fig. <xref ref-type="fig" rid="F69">69C</xref>; much smaller or absent in congeners), by complex tip of procursus with distinctive dorsal spine (Fig. <xref ref-type="fig" rid="F69">69A–C</xref>), by rounded uncus (Fig. <xref ref-type="fig" rid="F69">69E, F</xref>; similar only in <italic><tp:taxon-name><tp:taxon-name-part taxon-name-part-type="genus" reg="Micropholcus">M.</tp:taxon-name-part><tp:taxon-name-part taxon-name-part-type="species" reg="agadir">agadir</tp:taxon-name-part></tp:taxon-name></italic>), by very small appendix (larger and more complex in Moroccan congeners), by long prominent embolus (Fig. <xref ref-type="fig" rid="F69">69E, F</xref>; in Moroccan congeners shorter and in prolateral view largely hidden behind uncus and appendix), by pair of dark internal structures visible at anterior margin of epigynum (Fig. <xref ref-type="fig" rid="F71">71A</xref>; absent in congeners), by distinctive m-shaped dorsal arc in female internal genitalia (Fig. <xref ref-type="fig" rid="F71">71C</xref>), and by very narrow (short) sclerotised band posteriorly on epigynum carrying epigynal ‘knob’ (Fig. <xref ref-type="fig" rid="F71">71A</xref>).</p><fig id="F68" position="float" orientation="portrait"><object-id xmlns:xlink="http://www.w3.org/1999/xlink" content-type="doi" xlink:type="simple">10.3897/zookeys.1213.133178.figure68</object-id><object-id xmlns:xlink="http://www.w3.org/1999/xlink" content-type="arpha" xlink:type="simple">649EB38A-83B2-50BE-9F1E-1720B975548B</object-id><label>Figure 68.</label><caption><p><italic><tp:taxon-name><tp:taxon-name-part taxon-name-part-type="genus" reg="Micropholcus">Micropholcus</tp:taxon-name-part><tp:taxon-name-part taxon-name-part-type="species" reg="khenifra">khenifra</tp:taxon-name-part></tp:taxon-name></italic> Huber, Lecigne &amp; Lips, sp. nov.; male from Morocco, Béni Mellal-Khénifra, Imi n’Ifri (<named-content xmlns:xlink="http://www.w3.org/1999/xlink" content-type="dwc:institutional_code" xlink:title="Zoologisches Forschungsmuseum Alexander Koenig" xlink:href="http://grbio.org/institution/zoologisches-forschungsmuseum-alexander-koenig" xlink:type="simple">ZFMK</named-content> Ar 24688). Left palp in prolateral (<bold>A</bold>), dorsal (<bold>B</bold>), and retrolateral (<bold>C</bold>) views. Scale bar: 0.5 mm.</p></caption><graphic xmlns:xlink="http://www.w3.org/1999/xlink" xlink:href="zookeys-1213-095_article-133178__-g068.jpg" position="float" orientation="portrait" xlink:type="simple" id="oo_1141478.jpg"><uri content-type="original_file" xlink:type="simple">https://binary.pensoft.net/fig/1141478</uri></graphic></fig><fig id="F69" position="float" orientation="portrait"><object-id xmlns:xlink="http://www.w3.org/1999/xlink" content-type="doi" xlink:type="simple">10.3897/zookeys.1213.133178.figure69</object-id><object-id xmlns:xlink="http://www.w3.org/1999/xlink" content-type="arpha" xlink:type="simple">C8EA7230-4266-5D9B-964A-0A9A963D9B2A</object-id><label>Figure 69.</label><caption><p><italic><tp:taxon-name><tp:taxon-name-part taxon-name-part-type="genus" reg="Micropholcus">Micropholcus</tp:taxon-name-part><tp:taxon-name-part taxon-name-part-type="species" reg="khenifra">khenifra</tp:taxon-name-part></tp:taxon-name></italic> Huber, Lecigne &amp; Lips, sp. nov.; male from Morocco, Béni Mellal-Khénifra, Imi n’Ifri (<named-content xmlns:xlink="http://www.w3.org/1999/xlink" content-type="dwc:institutional_code" xlink:title="Zoologisches Forschungsmuseum Alexander Koenig" xlink:href="http://grbio.org/institution/zoologisches-forschungsmuseum-alexander-koenig" xlink:type="simple">ZFMK</named-content> Ar 24688) <bold>A–C</bold> left procursus in prolateral, dorsal, and retrolateral views; bold arrow in A points at pointed process that is absent in males from near Sidi Ben Daoud and from W of El Ksiba; asterisk in C marks distinctive whitish process of tarsus; bold arrow in C points at flat ventral process of procursus <bold>D</bold> tip of palpal trochanter apophysis <bold>E, F</bold> left genital bulb in prolateral and retrolateral views. Abbreviations: a, putative appendix; e, embolus; ps, proximal bulbal sclerite; u, putative uncus. Scale bars: 0.3 mm (<bold>A–C, E, F</bold>); 0.05 mm (<bold>D</bold>).</p></caption><graphic xmlns:xlink="http://www.w3.org/1999/xlink" xlink:href="zookeys-1213-095_article-133178__-g069.jpg" position="float" orientation="portrait" xlink:type="simple" id="oo_1141479.jpg"><uri content-type="original_file" xlink:type="simple">https://binary.pensoft.net/fig/1141479</uri></graphic></fig><fig id="F70" position="float" orientation="portrait"><object-id xmlns:xlink="http://www.w3.org/1999/xlink" content-type="doi" xlink:type="simple">10.3897/zookeys.1213.133178.figure70</object-id><object-id xmlns:xlink="http://www.w3.org/1999/xlink" content-type="arpha" xlink:type="simple">3716C33E-D086-5D77-8209-03D3EAF496DB</object-id><label>Figure 70.</label><caption><p><italic><tp:taxon-name><tp:taxon-name-part taxon-name-part-type="genus" reg="Micropholcus">Micropholcus</tp:taxon-name-part><tp:taxon-name-part taxon-name-part-type="species" reg="khenifra">khenifra</tp:taxon-name-part></tp:taxon-name></italic> Huber, Lecigne &amp; Lips, sp. nov.; from Morocco, Béni Mellal-Khénifra, Imi n’Ifri <bold>A, B</bold> male chelicerae, frontal and lateral views (<named-content xmlns:xlink="http://www.w3.org/1999/xlink" content-type="dwc:institutional_code" xlink:title="Zoologisches Forschungsmuseum Alexander Koenig" xlink:href="http://grbio.org/institution/zoologisches-forschungsmuseum-alexander-koenig" xlink:type="simple">ZFMK</named-content> Ar 24688) <bold>C</bold> cleared female genitalia, dorsal view (<named-content xmlns:xlink="http://www.w3.org/1999/xlink" content-type="dwc:institutional_code" xlink:title="Zoologisches Forschungsmuseum Alexander Koenig" xlink:href="http://grbio.org/institution/zoologisches-forschungsmuseum-alexander-koenig" xlink:type="simple">ZFMK</named-content> Ar 24689). Scale bars: 0.3 mm.</p></caption><graphic xmlns:xlink="http://www.w3.org/1999/xlink" xlink:href="zookeys-1213-095_article-133178__-g070.jpg" position="float" orientation="portrait" xlink:type="simple" id="oo_1141480.jpg"><uri content-type="original_file" xlink:type="simple">https://binary.pensoft.net/fig/1141480</uri></graphic></fig><fig id="F71" position="float" orientation="portrait"><object-id xmlns:xlink="http://www.w3.org/1999/xlink" content-type="doi" xlink:type="simple">10.3897/zookeys.1213.133178.figure71</object-id><object-id xmlns:xlink="http://www.w3.org/1999/xlink" content-type="arpha" xlink:type="simple">D873FBDD-C949-5DA3-8898-FD025145BEC4</object-id><label>Figure 71.</label><caption><p><italic><tp:taxon-name><tp:taxon-name-part taxon-name-part-type="genus" reg="Micropholcus">Micropholcus</tp:taxon-name-part><tp:taxon-name-part taxon-name-part-type="species" reg="khenifra">khenifra</tp:taxon-name-part></tp:taxon-name></italic> Huber,Lecigne &amp; Lips, sp. nov.; female from Morocco, Béni Mellal-Khénifra, near Sidi Ben Daoud (<named-content xmlns:xlink="http://www.w3.org/1999/xlink" content-type="dwc:institutional_code" xlink:title="Zoologisches Forschungsmuseum Alexander Koenig" xlink:href="http://grbio.org/institution/zoologisches-forschungsmuseum-alexander-koenig" xlink:type="simple">ZFMK</named-content> Ar 24689) <bold>A</bold> epigynum, ventral view <bold>B, C</bold> cleared female genitalia, ventral and dorsal views. Abbreviations: aep, anterior epigynal plate; k, epigynal ‘knob’; pep, posterior epigynal plate. Scale bars: 0.5 mm.</p></caption><graphic xmlns:xlink="http://www.w3.org/1999/xlink" xlink:href="zookeys-1213-095_article-133178__-g071.jpg" position="float" orientation="portrait" xlink:type="simple" id="oo_1141481.jpg"><uri content-type="original_file" xlink:type="simple">https://binary.pensoft.net/fig/1141481</uri></graphic></fig></tp:treatment-sec><tp:treatment-sec sec-type="description" id="SECID0EAAEK"><title>Description.</title><p><bold>Male</bold> (holotype). <bold><italic>Measurements</italic>.</bold> Total body length 3.9, carapace width 1.5. Distance <abbrev xmlns:xlink="http://www.w3.org/1999/xlink" xlink:title="posterior median eye(s)" id="ABBRID0EMAEK" xlink:type="simple">PME</abbrev>-<abbrev xmlns:xlink="http://www.w3.org/1999/xlink" xlink:title="posterior median eye(s)" id="ABBRID0EQAEK" xlink:type="simple">PME</abbrev> 205 µm; diameter <abbrev xmlns:xlink="http://www.w3.org/1999/xlink" xlink:title="posterior median eye(s)" id="ABBRID0EUAEK" xlink:type="simple">PME</abbrev> 90 µm; distance <abbrev xmlns:xlink="http://www.w3.org/1999/xlink" xlink:title="posterior median eye(s)" id="ABBRID0EYAEK" xlink:type="simple">PME</abbrev>-<abbrev xmlns:xlink="http://www.w3.org/1999/xlink" xlink:title="anterior lateral eye(s)" id="ABBRID0E3AEK" xlink:type="simple">ALE</abbrev> 30 µm; distance <abbrev xmlns:xlink="http://www.w3.org/1999/xlink" xlink:title="anterior median eye(s)" id="ABBRID0EABEK" xlink:type="simple">AME</abbrev>-<abbrev xmlns:xlink="http://www.w3.org/1999/xlink" xlink:title="anterior median eye(s)" id="ABBRID0EEBEK" xlink:type="simple">AME</abbrev> 20 µm; diameter <abbrev xmlns:xlink="http://www.w3.org/1999/xlink" xlink:title="anterior median eye(s)" id="ABBRID0EIBEK" xlink:type="simple">AME</abbrev> 50 µm. Leg 1: 34.5 (8.7 + 0.6 + 9.0 + 14.4 + 1.8), tibia 2: 6.4, tibia 3: 4.0, tibia 4: 5.3; tibia 1 <abbrev xmlns:xlink="http://www.w3.org/1999/xlink" xlink:title="length/diameter" id="ABBRID0EMBEK" xlink:type="simple">L/d</abbrev>: 75; diameters of leg femora (at half length) 0.14–0.15; of leg tibiae 0.12.</p><p><bold><italic>Colour</italic></bold> (in ethanol). Prosoma and legs mostly ochre-yellow, carapace with brown median mark, ocular area and clypeus without darker pattern, sternum with brown margins; legs with slightly darkened patellae, anterior femora ventrally only very slightly darkened, tibia-metatarsus joints not darkened; abdomen monochromous pale grey.</p><p><bold><italic>Body</italic>.</bold> Habitus as in Fig. <xref ref-type="fig" rid="F4">4G</xref>. Ocular area raised (distinct in frontal view). Carapace without thoracic groove. Clypeus unmodified. Sternum wider than long (0.88/0.72), unmodified. Abdomen oval, approximately twice as long as wide.</p><p><bold><italic>Chelicerae</italic>.</bold> As in Fig. <xref ref-type="fig" rid="F70">70A, B</xref>; with pair of strong distal frontal apophyses, each with two cone-shaped hairs; and two pairs of smaller proximal processes.</p><p><bold><italic>Palps</italic>.</bold> As in Fig. <xref ref-type="fig" rid="F68">68</xref>; coxa unmodified; trochanter with ventral apophysis provided with terminal modified hair (Fig. <xref ref-type="fig" rid="F69">69D</xref>); femur cylindrical, proximally with small retrolateral process and larger prolateral-ventral process; femur-patella joints shifted toward prolateral side; tibia very large relative to femur; tibia-tarsus joints not shifted to one side; tarsus with cone-shaped light dorsal process carrying tarsal organ. Procursus (Fig. <xref ref-type="fig" rid="F69">69A–C</xref>) proximally with sclerotised prolateral ridge; proximal half with flat ventral process (arrowed in Fig. <xref ref-type="fig" rid="F69">69C</xref>), distally divided into dorsal and ventral parts and complex hinged structure between them (mostly on prolateral side), with pointed process originating from membranous connection between dorsal part and hinged process. Genital bulb (Fig. <xref ref-type="fig" rid="F69">69E, F</xref>) with strong proximal sclerite; putative appendix small; putative uncus flat with retrolateral process; and long, partly sclerotised embolus.</p><p><bold><italic>Legs</italic>.</bold> Without spines, without curved hairs, without sexually dimorphic short vertical hairs; retrolateral trichobothrium of tibia 1 at 9%; prolateral trichobothrium absent on tibia 1; tarsus 1 with &gt; 30 pseudosegments, distally distinct.</p><p><bold><italic>Variation</italic></bold> (male). Tibia 1 in 14 males (incl. holotype): 6.9–9.2 (mean 8.2). There was very slight variation in palpal structures among localities: in males from near Sidi Ben Daoud and from W of El Ksiba, the uncus was slightly rounder, the appendix slightly larger, and one small, pointed element of the dorsal part of the procursus (arrowed in Fig. <xref ref-type="fig" rid="F69">69A</xref>) was absent. The number of modified hairs on the frontal cheliceral apophyses was two or three, and was sometimes asymmetrical (as in Fig. <xref ref-type="fig" rid="F70">70A</xref>).</p><p><bold>Female.</bold> In general very similar to male. Tibia 1 in 12 females: 7.1–8.4 (mean 7.7). Epigynum (Fig. <xref ref-type="fig" rid="F71">71A</xref>) anterior plate mostly light, anteriorly with pair of dark internal structures variably visible in untreated specimens, posteriorly with narrow darker transversal band and median ‘knob’; posterior epigynal plate short and very indistinct. Internal genitalia (Figs <xref ref-type="fig" rid="F70">70C</xref>, <xref ref-type="fig" rid="F71">71B, C</xref>) with pair of small oval pore plates and distinctive ventral and dorsal anterior arches and sclerites.</p></tp:treatment-sec><tp:treatment-sec sec-type="etymology" id="SECID0EOEEK"><title>Etymology.</title><p>The species name is derived from Béni Mellal-Khénifra, the region in Morocco where all available specimens were collected; noun in apposition.</p></tp:treatment-sec><tp:treatment-sec sec-type="distribution" id="SECID0ETEEK"><title>Distribution.</title><p>Known from several localities in Morocco, all in Béni Mellal-Khénifra Region (Fig. <xref ref-type="fig" rid="F13">13D</xref>).</p></tp:treatment-sec><tp:treatment-sec sec-type="natural history" id="SECID0E4EEK"><title>Natural history.</title><p>At Imi N’ifri (Fig. <xref ref-type="fig" rid="F14">14G</xref>) and west of Ksiba, the spiders were found in small cavities of rocks, on the undersides of very large boulders, and in small caverns at ground level. Near Sidi Ben Daoud, the spiders were found in a small cave from which a brook emerged. The spiders sat flat on the rock and appeared very unwilling to leave the spot upon disturbance. At all localities, <italic><tp:taxon-name><tp:taxon-name-part taxon-name-part-type="genus" reg="Micropholcus">M.</tp:taxon-name-part><tp:taxon-name-part taxon-name-part-type="species" reg="khenifra">khenifra</tp:taxon-name-part></tp:taxon-name></italic> sp. nov. was found in close proximity with <italic><tp:taxon-name><tp:taxon-name-part taxon-name-part-type="genus" reg="Holocnemus">Holocnemus</tp:taxon-name-part><tp:taxon-name-part taxon-name-part-type="species" reg="reini">reini</tp:taxon-name-part></tp:taxon-name></italic>.</p></tp:treatment-sec><tp:treatment-sec><!--Section generated to contain objects referenced in tp:taxon-treatment.--><fig id="F4" position="float" orientation="portrait"><object-id xmlns:xlink="http://www.w3.org/1999/xlink" content-type="doi" xlink:type="simple">10.3897/zookeys.1213.133178.figure4</object-id><object-id xmlns:xlink="http://www.w3.org/1999/xlink" content-type="arpha" xlink:type="simple">392B4B21-26DB-51C0-B1C9-C3BD3CC85BF9</object-id><label>Figure 4.</label><caption><p><italic><tp:taxon-name><tp:taxon-name-part taxon-name-part-type="genus" reg="Micropholcus">Micropholcus</tp:taxon-name-part></tp:taxon-name></italic> Deeleman-Reinhold &amp; Prinsen; live specimens from Oman, Morocco, and the Philippines <bold>A, B</bold><italic><tp:taxon-name><tp:taxon-name-part taxon-name-part-type="genus" reg="Micropholcus">M.</tp:taxon-name-part><tp:taxon-name-part taxon-name-part-type="species" reg="darbat">darbat</tp:taxon-name-part></tp:taxon-name></italic> Huber, sp. nov., male and female with egg-sac from Oman, Dhofar, near Qairoon Hairitti <bold>C</bold><italic><tp:taxon-name><tp:taxon-name-part taxon-name-part-type="genus" reg="Micropholcus">M.</tp:taxon-name-part><tp:taxon-name-part taxon-name-part-type="species" reg="shaat">shaat</tp:taxon-name-part></tp:taxon-name></italic> Huber, sp. nov., male from Oman, Dhofar, Shaat sinkhole <bold>D, E</bold><italic><tp:taxon-name><tp:taxon-name-part taxon-name-part-type="genus" reg="Micropholcus">M.</tp:taxon-name-part><tp:taxon-name-part taxon-name-part-type="species" reg="agadir">agadir</tp:taxon-name-part></tp:taxon-name></italic> (Huber), male and female with egg-sac from Morocco, Souss-Massa, Paradise Valley <bold>F</bold><italic><tp:taxon-name><tp:taxon-name-part taxon-name-part-type="genus" reg="Micropholcus">M.</tp:taxon-name-part><tp:taxon-name-part taxon-name-part-type="species" reg="ghar">ghar</tp:taxon-name-part></tp:taxon-name></italic> Huber, sp. nov., male from Morocco, Fès-Meknès, Kef El Ghar <bold>G</bold><italic><tp:taxon-name><tp:taxon-name-part taxon-name-part-type="genus" reg="Micropholcus">M.</tp:taxon-name-part><tp:taxon-name-part taxon-name-part-type="species" reg="khenifra">khenifra</tp:taxon-name-part></tp:taxon-name></italic> Huber, Lecigne &amp; Lips, sp. nov., male from Morocco, Béni Mellal-Khénifra, near Sidi Ben Daoud <bold>H</bold><italic><tp:taxon-name><tp:taxon-name-part taxon-name-part-type="genus" reg="Micropholcus">M.</tp:taxon-name-part><tp:taxon-name-part taxon-name-part-type="species" reg="bukidnon">bukidnon</tp:taxon-name-part></tp:taxon-name></italic> Huber, sp. nov., male from Philippines, Mindanao, Blue Water Cave. Photographs BAH.</p></caption><graphic xmlns:xlink="http://www.w3.org/1999/xlink" xlink:href="zookeys-1213-095_article-133178__-g004.jpg" position="float" orientation="portrait" xlink:type="simple" id="oo_1141414.jpg"><uri content-type="original_file" xlink:type="simple">https://binary.pensoft.net/fig/1141414</uri></graphic></fig><fig id="F13" position="float" orientation="portrait"><object-id xmlns:xlink="http://www.w3.org/1999/xlink" content-type="doi" xlink:type="simple">10.3897/zookeys.1213.133178.figure13</object-id><object-id xmlns:xlink="http://www.w3.org/1999/xlink" content-type="arpha" xlink:type="simple">961BF845-01EC-549A-BAF5-4865494E2863</object-id><label>Figure 13.</label><caption><p>Known distribution of <italic><tp:taxon-name><tp:taxon-name-part taxon-name-part-type="genus" reg="Micropholcus">Micropholcus</tp:taxon-name-part><tp:taxon-name-part taxon-name-part-type="species" reg="fauroti">fauroti</tp:taxon-name-part></tp:taxon-name></italic> (Simon) (<bold>A</bold>) and of Old World <italic><tp:taxon-name><tp:taxon-name-part taxon-name-part-type="genus" reg="Micropholcus">Micropholcus</tp:taxon-name-part></tp:taxon-name></italic> in Mindanao (<bold>B</bold>), on the Arabian Peninsula (<bold>C</bold>) and in Morocco (<bold>D</bold>).</p></caption><graphic xmlns:xlink="http://www.w3.org/1999/xlink" xlink:href="zookeys-1213-095_article-133178__-g013.jpg" position="float" orientation="portrait" xlink:type="simple" id="oo_1141423.jpg"><uri content-type="original_file" xlink:type="simple">https://binary.pensoft.net/fig/1141423</uri></graphic></fig><fig id="F14" position="float" orientation="portrait"><object-id xmlns:xlink="http://www.w3.org/1999/xlink" content-type="doi" xlink:type="simple">10.3897/zookeys.1213.133178.figure14</object-id><object-id xmlns:xlink="http://www.w3.org/1999/xlink" content-type="arpha" xlink:type="simple">E74B2949-B7B7-5433-B625-C8AA25646E89</object-id><label>Figure 14.</label><caption><p>Typical habitats of <italic><tp:taxon-name><tp:taxon-name-part taxon-name-part-type="genus" reg="Micropholcus">Micropholcus</tp:taxon-name-part></tp:taxon-name></italic> Deeleman-Reinhold &amp; Prinsen in the Old World <bold>A</bold> Saudi Arabia, ‘Asir, SE of Harajah (type locality of <italic><tp:taxon-name><tp:taxon-name-part taxon-name-part-type="genus" reg="Micropholcus">M.</tp:taxon-name-part><tp:taxon-name-part taxon-name-part-type="species" reg="harajah">harajah</tp:taxon-name-part></tp:taxon-name></italic> Huber, sp. nov.) <bold>B</bold> Saudi Arabia, ‘Asir, S of Al Fara (type locality of <italic><tp:taxon-name><tp:taxon-name-part taxon-name-part-type="genus" reg="Micropholcus">M.</tp:taxon-name-part><tp:taxon-name-part taxon-name-part-type="species" reg="alfara">alfara</tp:taxon-name-part></tp:taxon-name></italic> Huber, sp. nov.) <bold>C</bold> Saudi Arabia, ‘Asir, N of Abha (type locality of <italic><tp:taxon-name><tp:taxon-name-part taxon-name-part-type="genus" reg="Micropholcus">M.</tp:taxon-name-part><tp:taxon-name-part taxon-name-part-type="species" reg="abha">abha</tp:taxon-name-part></tp:taxon-name></italic> Huber, sp. nov.) <bold>D</bold> Saudi Arabia, Mecca, NW of Maysaan (type locality of <italic><tp:taxon-name><tp:taxon-name-part taxon-name-part-type="genus" reg="Micropholcus">M.</tp:taxon-name-part><tp:taxon-name-part taxon-name-part-type="species" reg="maysaan">maysaan</tp:taxon-name-part></tp:taxon-name></italic> Huber, sp. nov.) <bold>E</bold> Oman, Dhofar, near Shaat sinkhole (type locality of <italic><tp:taxon-name><tp:taxon-name-part taxon-name-part-type="genus" reg="Micropholcus">M.</tp:taxon-name-part><tp:taxon-name-part taxon-name-part-type="species" reg="shaat">shaat</tp:taxon-name-part></tp:taxon-name></italic> Huber, sp. nov.) <bold>F</bold> Morocco, Fès-Meknès, Kef El Ghar (type locality of <italic><tp:taxon-name><tp:taxon-name-part taxon-name-part-type="genus" reg="Micropholcus">M.</tp:taxon-name-part><tp:taxon-name-part taxon-name-part-type="species" reg="ghar">ghar</tp:taxon-name-part></tp:taxon-name></italic> Huber, sp. nov.) <bold>G</bold> Morocco, Béni Mellal-Khénifra, Imi n’Ifri (<italic><tp:taxon-name><tp:taxon-name-part taxon-name-part-type="genus" reg="Micropholcus">M.</tp:taxon-name-part><tp:taxon-name-part taxon-name-part-type="species" reg="khenifra">khenifra</tp:taxon-name-part></tp:taxon-name></italic> Huber, Lecigne &amp; Lips, sp. nov.) <bold>H</bold> Philippines, Mindanao, Kabyaw Cave (<italic><tp:taxon-name><tp:taxon-name-part taxon-name-part-type="genus" reg="Micropholcus">M.</tp:taxon-name-part><tp:taxon-name-part taxon-name-part-type="species" reg="bukidnon">bukidnon</tp:taxon-name-part></tp:taxon-name></italic> Huber, sp. nov.). Photos BAH.</p></caption><graphic xmlns:xlink="http://www.w3.org/1999/xlink" xlink:href="zookeys-1213-095_article-133178__-g014.jpg" position="float" orientation="portrait" xlink:type="simple" id="oo_1141424.jpg"><uri content-type="original_file" xlink:type="simple">https://binary.pensoft.net/fig/1141424</uri></graphic></fig></tp:treatment-sec></tp:taxon-treatment>
