# Supplementary material for: ﻿Old World Micropholcus spiders, with first records of acrocerid parasitoids in Pholcidae (Araneae)
Source: Zookeys. 2024 Sep 26;1213:95–182. doi: 10.3897/zookeys.1213.133178 (PMC11450384; doi:10.3897/zookeys.1213.133178)
Supplement: XML Treatment for Micropholcus bukidnon [file zookeys.1213.133178-treatment16.xml]

<!DOCTYPE tp:taxon-treatment
  PUBLIC "-//TaxonX//DTD Taxonomic Treatment Publishing DTD v0 20100105//EN" "tax-treatment-NSO.dtd">
<tp:taxon-treatment xmlns:tp="http://www.plazi.org/taxpub"><tp:treatment-meta><kwd-group><label>Taxon classification</label><kwd>
                <named-content content-type="kingdom">Animalia</named-content>
              </kwd><kwd>
                <named-content content-type="order">Araneae</named-content>
              </kwd><kwd>
                <named-content content-type="family">Pholcidae</named-content>
              </kwd></kwd-group><mixed-citation publication-type="journal"><person-group><name><surname>Huber</surname><given-names>Bernhard A.</given-names></name><name><surname>Meng</surname><given-names>Guanliang</given-names></name></person-group><article-title>﻿Old World <italic><tp:taxon-name><tp:taxon-name-part taxon-name-part-type="genus" reg="Micropholcus">Micropholcus</tp:taxon-name-part></tp:taxon-name></italic> spiders, with first records of acrocerid parasitoids in <tp:taxon-name><tp:taxon-name-part taxon-name-part-type="family">Pholcidae</tp:taxon-name-part></tp:taxon-name> (<tp:taxon-name><tp:taxon-name-part taxon-name-part-type="order">Araneae</tp:taxon-name-part></tp:taxon-name>)</article-title><source>Zookeys</source><day>26</day><month>09</month><year>2024</year><volume>1213</volume><fpage>95</fpage><lpage>182</lpage><pub-id pub-id-type="doi">10.3897/zookeys.1213.133178</pub-id></mixed-citation></tp:treatment-meta><tp:nomenclature><label>﻿﻿</label><tp:taxon-name>
              <object-id xmlns:xlink="http://www.w3.org/1999/xlink" content-type="arpha" xlink:type="simple">536B720C-254D-5624-8E19-DCFB2F716252</object-id>
              <tp:taxon-name-part taxon-name-part-type="genus" reg="Micropholcus">Micropholcus</tp:taxon-name-part>
              <tp:taxon-name-part taxon-name-part-type="species" reg="bukidnon">bukidnon</tp:taxon-name-part>
              <object-id xmlns:xlink="http://www.w3.org/1999/xlink" content-type="zoobank" xlink:type="simple">https://zoobank.org/F99122C7-C6F3-40B3-81BB-1DED94C7718E</object-id>
            </tp:taxon-name><tp:taxon-authority>Huber</tp:taxon-authority><tp:taxon-status xmlns:xlink="http://www.w3.org/1999/xlink" xlink:type="simple">sp. nov.</tp:taxon-status><xref ref-type="fig" rid="F4">Figs 4H</xref><xref ref-type="fig" rid="F5">, 5E, F</xref><xref ref-type="fig" rid="F6">, 6H</xref><xref ref-type="fig" rid="F8">, 8G, H</xref><xref ref-type="fig" rid="F9">, 9E, J</xref><xref ref-type="fig" rid="F10">, 10G, H</xref><xref ref-type="fig" rid="F11">, 11J</xref><xref ref-type="fig" rid="F12">, 12H</xref><xref ref-type="fig" rid="F72">, 72</xref><xref ref-type="fig" rid="F73">, 73</xref><xref ref-type="fig" rid="F74">, 74</xref><xref ref-type="fig" rid="F75">, 75</xref><tp:nomenclature-citation-list><tp:nomenclature-citation><tp:taxon-name>
                  <tp:taxon-name-part taxon-name-part-type="genus" reg="Micropholcus">Micropholcus</tp:taxon-name-part>
                </tp:taxon-name><comment>Phi114 – <xref ref-type="bibr" rid="B12">Eberle et al. 2018</xref> (molecular data). <xref ref-type="bibr" rid="B30">Huber et al. 2018</xref>: fig. 11.</comment></tp:nomenclature-citation><tp:nomenclature-citation><tp:taxon-name>
                  <tp:taxon-name-part taxon-name-part-type="genus" reg="Micropholcus">Micropholcus</tp:taxon-name-part>
                </tp:taxon-name><comment>sp. n. Phi114 – <xref ref-type="bibr" rid="B24">Huber and Eberle 2021</xref>, Suppl. material <xref ref-type="supplementary-material" rid="S1">1</xref>.</comment></tp:nomenclature-citation></tp:nomenclature-citation-list></tp:nomenclature><tp:treatment-sec sec-type="type material" id="SECID0E3JEK"><title>Type material.</title><p><bold><italic>Holotype</italic>.</bold> Philippines – <bold>Mindanao</bold> • ♂; Bukidnon Province, Central Mindanao University, Faculty Hill; <named-content xmlns:xlink="http://www.w3.org/1999/xlink" content-type="dwc:verbatimCoordinates" xlink:type="simple"><named-content content-type="geo-json" specific-use="{&#34;type&#34;:&#34;Point&#34;,&#34;coordinates&#34;:[125.048000,7.852000]}" id="NCID0EMKEK" xlink:type="simple">7.852°N, 125.048°E</named-content></named-content>; 330 m a.s.l.; on rocks in degraded forest; 10 Feb. 2014; B.A. Huber leg.; <named-content xmlns:xlink="http://www.w3.org/1999/xlink" content-type="dwc:institutional_code" xlink:title="Zoologisches Forschungsmuseum Alexander Koenig" xlink:href="http://grbio.org/institution/zoologisches-forschungsmuseum-alexander-koenig" xlink:type="simple">ZFMK</named-content> Ar 24694.</p></tp:treatment-sec><tp:treatment-sec sec-type="material" id="SECID0EVKEK"><title>Other material.</title><p>Philippines – <bold>Mindanao</bold> • 7 ♂♂, 10 ♀♀, 1 juv. (1 ♂, 1 ♀ used for SEM); same collection data as for holotype; <named-content xmlns:xlink="http://www.w3.org/1999/xlink" content-type="dwc:institutional_code" xlink:title="Zoologisches Forschungsmuseum Alexander Koenig" xlink:href="http://grbio.org/institution/zoologisches-forschungsmuseum-alexander-koenig" xlink:type="simple">ZFMK</named-content> Ar 24695 to 24696 • 2 ♂♂, 3 ♀♀, in pure ethanol; same collection data as for holotype; <named-content xmlns:xlink="http://www.w3.org/1999/xlink" content-type="dwc:institutional_code" xlink:title="Zoologisches Forschungsmuseum Alexander Koenig" xlink:href="http://grbio.org/institution/zoologisches-forschungsmuseum-alexander-koenig" xlink:type="simple">ZFMK</named-content> Phi 273 • 3 ♂♂, 2 ♀♀; Barangay San Jose, Blue Water Cave; <named-content xmlns:xlink="http://www.w3.org/1999/xlink" content-type="dwc:verbatimCoordinates" xlink:type="simple"><named-content content-type="geo-json" specific-use="{&#34;type&#34;:&#34;Point&#34;,&#34;coordinates&#34;:[125.035000,7.705000]}" id="NCID0EILEK" xlink:type="simple">7.705°N, 125.035°E</named-content></named-content>; 230 m a.s.l.; at rocks at cave entrance; 16 Feb. 2014; B.A. Huber leg.; <named-content xmlns:xlink="http://www.w3.org/1999/xlink" content-type="dwc:institutional_code" xlink:title="Zoologisches Forschungsmuseum Alexander Koenig" xlink:href="http://grbio.org/institution/zoologisches-forschungsmuseum-alexander-koenig" xlink:type="simple">ZFMK</named-content> Ar 24697 • 2 ♂♂, 2 ♀♀, 1 juv., in pure ethanol; same collection data as for preceding; <named-content xmlns:xlink="http://www.w3.org/1999/xlink" content-type="dwc:institutional_code" xlink:title="Zoologisches Forschungsmuseum Alexander Koenig" xlink:href="http://grbio.org/institution/zoologisches-forschungsmuseum-alexander-koenig" xlink:type="simple">ZFMK</named-content> Phi 250 • 7 ♀♀; Barangay San Jose, Kabyaw Cave; ~<named-content xmlns:xlink="http://www.w3.org/1999/xlink" content-type="dwc:verbatimCoordinates" xlink:type="simple"><named-content content-type="geo-json" specific-use="{&#34;type&#34;:&#34;Point&#34;,&#34;coordinates&#34;:[125.038000,7.704000]}" id="NCID0EYLEK" xlink:type="simple"> 7.704°N, 125.038°E</named-content></named-content>; ~ 260 m a.s.l.; at rocks at cave entrance; 16 Feb. 2014; B.A. Huber leg.; <named-content xmlns:xlink="http://www.w3.org/1999/xlink" content-type="dwc:institutional_code" xlink:title="Zoologisches Forschungsmuseum Alexander Koenig" xlink:href="http://grbio.org/institution/zoologisches-forschungsmuseum-alexander-koenig" xlink:type="simple">ZFMK</named-content> Ar 24698.</p></tp:treatment-sec><tp:treatment-sec sec-type="diagnosis" id="SECID0EBMEK"><title>Diagnosis.</title><p>Easily distinguished from known congeners by unusually long proximal frontal apophyses on male chelicerae (Fig. <xref ref-type="fig" rid="F74">74B</xref>); by long ventral process of palpal femur (Fig. <xref ref-type="fig" rid="F72">72C</xref>); by long rod-shaped putative appendix (Fig. <xref ref-type="fig" rid="F73">73D, E</xref>), and by distinctive shapes of processes on procursus (Fig. <xref ref-type="fig" rid="F73">73A–C</xref>; in particular large flat dorsal process). Female genitalia very simple externally (Fig. <xref ref-type="fig" rid="F75">75A</xref>), distinguished from congeners by absence of external knob (Fig. <xref ref-type="fig" rid="F10">10H</xref>) and by distinctive internal structures (round pore plates; m-shaped dorsal arch; concentric ventral arches; distinctive median membranous structures posteriorly).</p><fig id="F72" position="float" orientation="portrait"><object-id xmlns:xlink="http://www.w3.org/1999/xlink" content-type="doi" xlink:type="simple">10.3897/zookeys.1213.133178.figure72</object-id><object-id xmlns:xlink="http://www.w3.org/1999/xlink" content-type="arpha" xlink:type="simple">EEC44011-8FDA-5D12-9DFF-96296904F512</object-id><label>Figure 72.</label><caption><p><italic><tp:taxon-name><tp:taxon-name-part taxon-name-part-type="genus" reg="Micropholcus">Micropholcus</tp:taxon-name-part><tp:taxon-name-part taxon-name-part-type="species" reg="bukidnon">bukidnon</tp:taxon-name-part></tp:taxon-name></italic> Huber, sp. nov.; male from Philippines, Mindanao, Central Mindanao University (<named-content xmlns:xlink="http://www.w3.org/1999/xlink" content-type="dwc:institutional_code" xlink:title="Zoologisches Forschungsmuseum Alexander Koenig" xlink:href="http://grbio.org/institution/zoologisches-forschungsmuseum-alexander-koenig" xlink:type="simple">ZFMK</named-content> Ar 24695); left palp in prolateral (<bold>A</bold>), dorsal (<bold>B</bold>), and retrolateral (<bold>C</bold>) views; arrow in C points at distinctive ventral process on femur. Scale bar: 0.3 mm.</p></caption><graphic xmlns:xlink="http://www.w3.org/1999/xlink" xlink:href="zookeys-1213-095_article-133178__-g072.jpg" position="float" orientation="portrait" xlink:type="simple" id="oo_1141482.jpg"><uri content-type="original_file" xlink:type="simple">https://binary.pensoft.net/fig/1141482</uri></graphic></fig><fig id="F73" position="float" orientation="portrait"><object-id xmlns:xlink="http://www.w3.org/1999/xlink" content-type="doi" xlink:type="simple">10.3897/zookeys.1213.133178.figure73</object-id><object-id xmlns:xlink="http://www.w3.org/1999/xlink" content-type="arpha" xlink:type="simple">ED1BFD3C-4595-5847-9A7F-45334E7377FA</object-id><label>Figure 73.</label><caption><p><italic><tp:taxon-name><tp:taxon-name-part taxon-name-part-type="genus" reg="Micropholcus">Micropholcus</tp:taxon-name-part><tp:taxon-name-part taxon-name-part-type="species" reg="bukidnon">bukidnon</tp:taxon-name-part></tp:taxon-name></italic> Huber, sp. nov.; male from Philippines, Mindanao, Central Mindanao University (<named-content xmlns:xlink="http://www.w3.org/1999/xlink" content-type="dwc:institutional_code" xlink:title="Zoologisches Forschungsmuseum Alexander Koenig" xlink:href="http://grbio.org/institution/zoologisches-forschungsmuseum-alexander-koenig" xlink:type="simple">ZFMK</named-content> Ar 24695) <bold>A–C</bold> left procursus in prolateral, dorsal, and retrolateral views <bold>D, E</bold> left genital bulb in prolateral and retrolateral views. Abbreviations: a, putative appendix; e, embolus; ps, proximal bulbal sclerite. Scale bars: 0.3 mm.</p></caption><graphic xmlns:xlink="http://www.w3.org/1999/xlink" xlink:href="zookeys-1213-095_article-133178__-g073.jpg" position="float" orientation="portrait" xlink:type="simple" id="oo_1141483.jpg"><uri content-type="original_file" xlink:type="simple">https://binary.pensoft.net/fig/1141483</uri></graphic></fig><fig id="F74" position="float" orientation="portrait"><object-id xmlns:xlink="http://www.w3.org/1999/xlink" content-type="doi" xlink:type="simple">10.3897/zookeys.1213.133178.figure74</object-id><object-id xmlns:xlink="http://www.w3.org/1999/xlink" content-type="arpha" xlink:type="simple">A476B7D0-6695-5C83-A402-F6872C44804F</object-id><label>Figure 74.</label><caption><p><italic><tp:taxon-name><tp:taxon-name-part taxon-name-part-type="genus" reg="Micropholcus">Micropholcus</tp:taxon-name-part><tp:taxon-name-part taxon-name-part-type="species" reg="bukidnon">bukidnon</tp:taxon-name-part></tp:taxon-name></italic> Huber, sp. nov.; from Philippines, Mindanao, Central Mindanao University <bold>A, B</bold> male chelicerae, frontal and lateral views (<named-content xmlns:xlink="http://www.w3.org/1999/xlink" content-type="dwc:institutional_code" xlink:title="Zoologisches Forschungsmuseum Alexander Koenig" xlink:href="http://grbio.org/institution/zoologisches-forschungsmuseum-alexander-koenig" xlink:type="simple">ZFMK</named-content> Ar 24695) <bold>C, D</bold> cleared female genitalia, ventral and dorsal views (<named-content xmlns:xlink="http://www.w3.org/1999/xlink" content-type="dwc:institutional_code" xlink:title="Zoologisches Forschungsmuseum Alexander Koenig" xlink:href="http://grbio.org/institution/zoologisches-forschungsmuseum-alexander-koenig" xlink:type="simple">ZFMK</named-content> Ar 24696). Scale bars: 0.3 mm.</p></caption><graphic xmlns:xlink="http://www.w3.org/1999/xlink" xlink:href="zookeys-1213-095_article-133178__-g074.jpg" position="float" orientation="portrait" xlink:type="simple" id="oo_1141484.jpg"><uri content-type="original_file" xlink:type="simple">https://binary.pensoft.net/fig/1141484</uri></graphic></fig><fig id="F75" position="float" orientation="portrait"><object-id xmlns:xlink="http://www.w3.org/1999/xlink" content-type="doi" xlink:type="simple">10.3897/zookeys.1213.133178.figure75</object-id><object-id xmlns:xlink="http://www.w3.org/1999/xlink" content-type="arpha" xlink:type="simple">68090FFD-362F-5916-BA65-4E1E9B9A7B16</object-id><label>Figure 75.</label><caption><p><italic><tp:taxon-name><tp:taxon-name-part taxon-name-part-type="genus" reg="Micropholcus">Micropholcus</tp:taxon-name-part><tp:taxon-name-part taxon-name-part-type="species" reg="bukidnon">bukidnon</tp:taxon-name-part></tp:taxon-name></italic> Huber, sp. nov.; females from Philippines, Mindanao, Central Mindanao University. (<named-content xmlns:xlink="http://www.w3.org/1999/xlink" content-type="dwc:institutional_code" xlink:title="Zoologisches Forschungsmuseum Alexander Koenig" xlink:href="http://grbio.org/institution/zoologisches-forschungsmuseum-alexander-koenig" xlink:type="simple">ZFMK</named-content> Ar 24696) <bold>A</bold> abdomen, ventral view <bold>B, C</bold> epigyna of two females, ventral views <bold>D, E</bold> cleared genitalia, ventral and dorsal views. Scale bars: 0.5 mm (<bold>A</bold>); 0.3 mm (<bold>B–E</bold>).</p></caption><graphic xmlns:xlink="http://www.w3.org/1999/xlink" xlink:href="zookeys-1213-095_article-133178__-g075.jpg" position="float" orientation="portrait" xlink:type="simple" id="oo_1141485.jpg"><uri content-type="original_file" xlink:type="simple">https://binary.pensoft.net/fig/1141485</uri></graphic></fig></tp:treatment-sec><tp:treatment-sec sec-type="description" id="SECID0ELREK"><title>Description.</title><p><bold>Male</bold> (holotype). <bold><italic>Measurements</italic>.</bold> Total body length 2.8, carapace width 1.1. Leg 1: 28.1 (6.7 + 0.5 + 7.1 + 12.4 + 1.4), tibia 2: 4.5, tibia 3: 2.9, tibia 4: 3.8; tibia 1 <abbrev xmlns:xlink="http://www.w3.org/1999/xlink" xlink:title="length/diameter" id="ABBRID0EXREK" xlink:type="simple">L/d</abbrev>: 77. Distance <abbrev xmlns:xlink="http://www.w3.org/1999/xlink" xlink:title="posterior median eye(s)" id="ABBRID0E2REK" xlink:type="simple">PME</abbrev>-<abbrev xmlns:xlink="http://www.w3.org/1999/xlink" xlink:title="posterior median eye(s)" id="ABBRID0E6REK" xlink:type="simple">PME</abbrev> 190 µm, diameter <abbrev xmlns:xlink="http://www.w3.org/1999/xlink" xlink:title="posterior median eye(s)" id="ABBRID0EDSEK" xlink:type="simple">PME</abbrev> 100 µm, distance <abbrev xmlns:xlink="http://www.w3.org/1999/xlink" xlink:title="posterior median eye(s)" id="ABBRID0EHSEK" xlink:type="simple">PME</abbrev>-<abbrev xmlns:xlink="http://www.w3.org/1999/xlink" xlink:title="anterior lateral eye(s)" id="ABBRID0ELSEK" xlink:type="simple">ALE</abbrev> ~ 30 µm; distance <abbrev xmlns:xlink="http://www.w3.org/1999/xlink" xlink:title="anterior median eye(s)" id="ABBRID0EPSEK" xlink:type="simple">AME</abbrev>-<abbrev xmlns:xlink="http://www.w3.org/1999/xlink" xlink:title="anterior median eye(s)" id="ABBRID0ETSEK" xlink:type="simple">AME</abbrev> 30 µm, diameter <abbrev xmlns:xlink="http://www.w3.org/1999/xlink" xlink:title="anterior median eye(s)" id="ABBRID0EXSEK" xlink:type="simple">AME</abbrev> 15 µm.</p><p><bold><italic>Colour</italic></bold> (in ethanol). Carapace pale ochre with dark median band widening posteriorly, ocular area and clypeus only slightly darkened; sternum pale ochre with narrow dark margins; legs ochre to light brown, with dark brown patellae and tibia-metatarsus joints; abdomen monochromous pale grey.</p><p><bold><italic>Body</italic>.</bold> Habitus as in Fig. <xref ref-type="fig" rid="F4">4H</xref>; ocular area slightly raised (Fig. <xref ref-type="fig" rid="F5">5E</xref>); carapace without median furrow; clypeus unmodified; sternum wider than long (0.65/0.55), unmodified. Gonopore of scanned male with five epiandrous spigots (Fig. <xref ref-type="fig" rid="F10">10G</xref>). Anterior lateral spinnerets with one strongly widened, one pointed, and six cylindrically shaped spigots (Fig. <xref ref-type="fig" rid="F9">9J</xref>).</p><p><bold><italic>Chelicerae</italic>.</bold> As in Fig. <xref ref-type="fig" rid="F74">74A, B</xref>; proximally with pair of long frontal apophyses and pair of short lateral processes directed towards proximal, distally with pair of dark apophyses near laminae, each provided with five modified (globular) hairs (Fig. <xref ref-type="fig" rid="F6">6H</xref>).</p><p><bold><italic>Palps</italic>.</bold> As in Fig. <xref ref-type="fig" rid="F72">72</xref>; coxa unmodified; trochanter with retrolateral apophysis, tip of apophysis without modified hair (Fig. <xref ref-type="fig" rid="F9">9E</xref>); femur with low retrolateral hump proximally and with distinctive ventral process; procursus (Figs <xref ref-type="fig" rid="F8">8G</xref>, <xref ref-type="fig" rid="F73">73A–C</xref>) very complex distally, with apparently hinged ventral structures and large dorsal flap; genital bulb (Figs <xref ref-type="fig" rid="F8">8H</xref>, <xref ref-type="fig" rid="F73">73D, E</xref>) with strong proximal sclerite, with long weakly sclerotised embolus and heavily sclerotised cylindrical putative appendix with proximal round protrusion and short subdistal branch.</p><p><bold><italic>Legs</italic>.</bold> Without spines and curved hairs; without sexually dimorphic short vertical hairs; retrolateral trichobothrium on tibia 1 at 10%; prolateral trichobothrium absent on tibia 1, present on other tibiae; tarsus 1 with ~ 15 pseudosegments, only distally distinct. Tarsus 4 comb-hairs as in Fig. <xref ref-type="fig" rid="F12">12H</xref>.</p><p><bold><italic>Variation</italic></bold> (male). Tibia 1 in nine other males: 5.4–7.3 (mean 6.5); specimens from Barangay San Jose have consistently shorter legs than specimens from Faculty Hill (5.4–5.7 versus 6.6–7.3).</p><p><bold>Female.</bold> In general similar to male; eye triads at almost same distance (<abbrev xmlns:xlink="http://www.w3.org/1999/xlink" xlink:title="posterior median eye(s)" id="ABBRID0E4VEK" xlink:type="simple">PME</abbrev>-<abbrev xmlns:xlink="http://www.w3.org/1999/xlink" xlink:title="posterior median eye(s)" id="ABBRID0EBWEK" xlink:type="simple">PME</abbrev>: 170 µm; Fig. <xref ref-type="fig" rid="F5">5F</xref>). Dark band on carapace in some females posteriorly not widened. Tibia 1 in 19 females: 4.3–6.0 (mean: 5.2). As in males, specimens from Barangay San Jose have consistently shorter legs than specimens from Faculty Hill (4.3–5.2 versus 5.4–6.0). Epigynum very simple (Figs <xref ref-type="fig" rid="F10">10H</xref>, <xref ref-type="fig" rid="F75">75A–C</xref>), weakly sclerotised, without external ‘knob’; internal genitalia (Figs <xref ref-type="fig" rid="F74">74C, D</xref>, <xref ref-type="fig" rid="F75">75D, E</xref>) with round pore plates, m-shaped dorsal arch, concentric ventral arches, and distinctive median membranous structures posteriorly.</p></tp:treatment-sec><tp:treatment-sec sec-type="etymology" id="SECID0EZWEK"><title>Etymology.</title><p>The species name is derived from the type locality; noun in apposition.</p></tp:treatment-sec><tp:treatment-sec sec-type="distribution" id="SECID0E5WEK"><title>Distribution.</title><p>Known from three localities (two of them very close to each other) in central Mindanao, Philippines (Fig. <xref ref-type="fig" rid="F13">13B</xref>).</p></tp:treatment-sec><tp:treatment-sec sec-type="natural history" id="SECID0EIXEK"><title>Natural history.</title><p>The spiders were found on rocks, either on the undersides of large rocks with sufficient space to the ground, or in small depressions of near-vertical rock-surfaces (Fig. <xref ref-type="fig" rid="F14">14H</xref>). Two egg sacs contained 11 and 25 eggs, respectively, with an egg diameter of 0.54–0.57 mm (<xref ref-type="bibr" rid="B24">Huber and Eberle 2021</xref>).</p></tp:treatment-sec><tp:treatment-sec><!--Section generated to contain objects referenced in tp:taxon-treatment.--><fig id="F4" position="float" orientation="portrait"><object-id xmlns:xlink="http://www.w3.org/1999/xlink" content-type="doi" xlink:type="simple">10.3897/zookeys.1213.133178.figure4</object-id><object-id xmlns:xlink="http://www.w3.org/1999/xlink" content-type="arpha" xlink:type="simple">392B4B21-26DB-51C0-B1C9-C3BD3CC85BF9</object-id><label>Figure 4.</label><caption><p><italic><tp:taxon-name><tp:taxon-name-part taxon-name-part-type="genus" reg="Micropholcus">Micropholcus</tp:taxon-name-part></tp:taxon-name></italic> Deeleman-Reinhold &amp; Prinsen; live specimens from Oman, Morocco, and the Philippines <bold>A, B</bold><italic><tp:taxon-name><tp:taxon-name-part taxon-name-part-type="genus" reg="Micropholcus">M.</tp:taxon-name-part><tp:taxon-name-part taxon-name-part-type="species" reg="darbat">darbat</tp:taxon-name-part></tp:taxon-name></italic> Huber, sp. nov., male and female with egg-sac from Oman, Dhofar, near Qairoon Hairitti <bold>C</bold><italic><tp:taxon-name><tp:taxon-name-part taxon-name-part-type="genus" reg="Micropholcus">M.</tp:taxon-name-part><tp:taxon-name-part taxon-name-part-type="species" reg="shaat">shaat</tp:taxon-name-part></tp:taxon-name></italic> Huber, sp. nov., male from Oman, Dhofar, Shaat sinkhole <bold>D, E</bold><italic><tp:taxon-name><tp:taxon-name-part taxon-name-part-type="genus" reg="Micropholcus">M.</tp:taxon-name-part><tp:taxon-name-part taxon-name-part-type="species" reg="agadir">agadir</tp:taxon-name-part></tp:taxon-name></italic> (Huber), male and female with egg-sac from Morocco, Souss-Massa, Paradise Valley <bold>F</bold><italic><tp:taxon-name><tp:taxon-name-part taxon-name-part-type="genus" reg="Micropholcus">M.</tp:taxon-name-part><tp:taxon-name-part taxon-name-part-type="species" reg="ghar">ghar</tp:taxon-name-part></tp:taxon-name></italic> Huber, sp. nov., male from Morocco, Fès-Meknès, Kef El Ghar <bold>G</bold><italic><tp:taxon-name><tp:taxon-name-part taxon-name-part-type="genus" reg="Micropholcus">M.</tp:taxon-name-part><tp:taxon-name-part taxon-name-part-type="species" reg="khenifra">khenifra</tp:taxon-name-part></tp:taxon-name></italic> Huber, Lecigne &amp; Lips, sp. nov., male from Morocco, Béni Mellal-Khénifra, near Sidi Ben Daoud <bold>H</bold><italic><tp:taxon-name><tp:taxon-name-part taxon-name-part-type="genus" reg="Micropholcus">M.</tp:taxon-name-part><tp:taxon-name-part taxon-name-part-type="species" reg="bukidnon">bukidnon</tp:taxon-name-part></tp:taxon-name></italic> Huber, sp. nov., male from Philippines, Mindanao, Blue Water Cave. Photographs BAH.</p></caption><graphic xmlns:xlink="http://www.w3.org/1999/xlink" xlink:href="zookeys-1213-095_article-133178__-g004.jpg" position="float" orientation="portrait" xlink:type="simple" id="oo_1141414.jpg"><uri content-type="original_file" xlink:type="simple">https://binary.pensoft.net/fig/1141414</uri></graphic></fig><fig id="F5" position="float" orientation="portrait"><object-id xmlns:xlink="http://www.w3.org/1999/xlink" content-type="doi" xlink:type="simple">10.3897/zookeys.1213.133178.figure5</object-id><object-id xmlns:xlink="http://www.w3.org/1999/xlink" content-type="arpha" xlink:type="simple">487EA061-C7EB-5BA1-9C74-8A67FAF14AD7</object-id><label>Figure 5.</label><caption><p><italic><tp:taxon-name><tp:taxon-name-part taxon-name-part-type="genus" reg="Micropholcus">Micropholcus</tp:taxon-name-part></tp:taxon-name></italic> Deeleman-Reinhold &amp; Prinsen; SEM images of prosomata (frontal views) and tips of female palps (dorsal views) <bold>A</bold><italic><tp:taxon-name><tp:taxon-name-part taxon-name-part-type="genus" reg="Micropholcus">M.</tp:taxon-name-part><tp:taxon-name-part taxon-name-part-type="species" reg="tanomah">tanomah</tp:taxon-name-part></tp:taxon-name></italic> Huber, sp. nov.; female <bold>B</bold><italic><tp:taxon-name><tp:taxon-name-part taxon-name-part-type="genus" reg="Micropholcus">M.</tp:taxon-name-part><tp:taxon-name-part taxon-name-part-type="species" reg="darbat">darbat</tp:taxon-name-part></tp:taxon-name></italic> Huber, sp. nov.; male <bold>C, D</bold><italic><tp:taxon-name><tp:taxon-name-part taxon-name-part-type="genus" reg="Micropholcus">M.</tp:taxon-name-part><tp:taxon-name-part taxon-name-part-type="species" reg="ghar">ghar</tp:taxon-name-part></tp:taxon-name></italic> Huber, sp. nov.; male and female <bold>E, F</bold><italic><tp:taxon-name><tp:taxon-name-part taxon-name-part-type="genus" reg="Micropholcus">M.</tp:taxon-name-part><tp:taxon-name-part taxon-name-part-type="species" reg="bukidnon">bukidnon</tp:taxon-name-part></tp:taxon-name></italic> Huber, sp. nov.; male and female; note small <abbrev xmlns:xlink="http://www.w3.org/1999/xlink" xlink:title="anterior median eye(s)" id="ABBRID0EMTBG" xlink:type="simple">AME</abbrev><bold>G</bold><italic><tp:taxon-name><tp:taxon-name-part taxon-name-part-type="genus" reg="Micropholcus">M.</tp:taxon-name-part><tp:taxon-name-part taxon-name-part-type="species" reg="tanomah">tanomah</tp:taxon-name-part></tp:taxon-name></italic> Huber, sp. nov., left palp <bold>H</bold><italic><tp:taxon-name><tp:taxon-name-part taxon-name-part-type="genus" reg="Micropholcus">M.</tp:taxon-name-part><tp:taxon-name-part taxon-name-part-type="species" reg="ghar">ghar</tp:taxon-name-part></tp:taxon-name></italic> Huber, sp. nov., right palp. Scale bars: 100 µm (<bold>A–D</bold>); 200 µm (<bold>E, F</bold>); 10 µm (<bold>G, H</bold>).</p></caption><graphic xmlns:xlink="http://www.w3.org/1999/xlink" xlink:href="zookeys-1213-095_article-133178__-g005.jpg" position="float" orientation="portrait" xlink:type="simple" id="oo_1141415.jpg"><uri content-type="original_file" xlink:type="simple">https://binary.pensoft.net/fig/1141415</uri></graphic></fig><fig id="F6" position="float" orientation="portrait"><object-id xmlns:xlink="http://www.w3.org/1999/xlink" content-type="doi" xlink:type="simple">10.3897/zookeys.1213.133178.figure6</object-id><object-id xmlns:xlink="http://www.w3.org/1999/xlink" content-type="arpha" xlink:type="simple">5A1128BA-627C-540B-AFD5-E8776BF5C1E4</object-id><label>Figure 6.</label><caption><p><italic><tp:taxon-name><tp:taxon-name-part taxon-name-part-type="genus" reg="Micropholcus">Micropholcus</tp:taxon-name-part></tp:taxon-name></italic> Deeleman-Reinhold &amp; Prinsen; SEM images of male chelicerae: distal apophyses with modified hairs and total view (<bold>D</bold>) <bold>A, B</bold><italic><tp:taxon-name><tp:taxon-name-part taxon-name-part-type="genus" reg="Micropholcus">M.</tp:taxon-name-part><tp:taxon-name-part taxon-name-part-type="species" reg="alfara">alfara</tp:taxon-name-part></tp:taxon-name></italic> Huber sp. nov. <bold>C</bold><italic><tp:taxon-name><tp:taxon-name-part taxon-name-part-type="genus" reg="Micropholcus">M.</tp:taxon-name-part><tp:taxon-name-part taxon-name-part-type="species" reg="tanomah">tanomah</tp:taxon-name-part></tp:taxon-name></italic> Huber, sp. nov. <bold>D, E</bold><italic><tp:taxon-name><tp:taxon-name-part taxon-name-part-type="genus" reg="Micropholcus">M.</tp:taxon-name-part><tp:taxon-name-part taxon-name-part-type="species" reg="darbat">darbat</tp:taxon-name-part></tp:taxon-name></italic> Huber, sp. nov. <bold>F, G</bold><italic><tp:taxon-name><tp:taxon-name-part taxon-name-part-type="genus" reg="Micropholcus">M.</tp:taxon-name-part><tp:taxon-name-part taxon-name-part-type="species" reg="ghar">ghar</tp:taxon-name-part></tp:taxon-name></italic> Huber, sp. nov. <bold>H</bold><italic><tp:taxon-name><tp:taxon-name-part taxon-name-part-type="genus" reg="Micropholcus">M.</tp:taxon-name-part><tp:taxon-name-part taxon-name-part-type="species" reg="bukidnon">bukidnon</tp:taxon-name-part></tp:taxon-name></italic> Huber, sp. nov. Scale bars: 10 µm (<bold>A–C, F–H</bold>); 100 µm (<bold>D</bold>); 2 µm (<bold>E</bold>).</p></caption><graphic xmlns:xlink="http://www.w3.org/1999/xlink" xlink:href="zookeys-1213-095_article-133178__-g006.jpg" position="float" orientation="portrait" xlink:type="simple" id="oo_1141416.jpg"><uri content-type="original_file" xlink:type="simple">https://binary.pensoft.net/fig/1141416</uri></graphic></fig><fig id="F8" position="float" orientation="portrait"><object-id xmlns:xlink="http://www.w3.org/1999/xlink" content-type="doi" xlink:type="simple">10.3897/zookeys.1213.133178.figure8</object-id><object-id xmlns:xlink="http://www.w3.org/1999/xlink" content-type="arpha" xlink:type="simple">F4392161-975D-5DC9-B4FC-08139F6485F0</object-id><label>Figure 8.</label><caption><p><italic><tp:taxon-name><tp:taxon-name-part taxon-name-part-type="genus" reg="Micropholcus">Micropholcus</tp:taxon-name-part></tp:taxon-name></italic> Deeleman-Reinhold &amp; Prinsen; SEM images of male palpal structures <bold>A, B</bold><italic><tp:taxon-name><tp:taxon-name-part taxon-name-part-type="genus" reg="Micropholcus">M.</tp:taxon-name-part><tp:taxon-name-part taxon-name-part-type="species" reg="darbat">darbat</tp:taxon-name-part></tp:taxon-name></italic> Huber, sp. nov.; right bulb and procursus, prolateral view (bold arrow in A points at trochanter apophysis), and prolateral membranous flap of procursus at higher magnification <bold>C</bold><italic><tp:taxon-name><tp:taxon-name-part taxon-name-part-type="genus" reg="Micropholcus">M.</tp:taxon-name-part><tp:taxon-name-part taxon-name-part-type="species" reg="darbat">darbat</tp:taxon-name-part></tp:taxon-name></italic> Huber, sp. nov., left bulbal processes <bold>D</bold><italic><tp:taxon-name><tp:taxon-name-part taxon-name-part-type="genus" reg="Micropholcus">M.</tp:taxon-name-part><tp:taxon-name-part taxon-name-part-type="species" reg="ghar">ghar</tp:taxon-name-part></tp:taxon-name></italic> Huber, sp. nov., left procursus, retrolateral view <bold>E, F</bold><italic><tp:taxon-name><tp:taxon-name-part taxon-name-part-type="genus" reg="Micropholcus">M.</tp:taxon-name-part><tp:taxon-name-part taxon-name-part-type="species" reg="ghar">ghar</tp:taxon-name-part></tp:taxon-name></italic> Huber, sp. nov., right bulbal processes, prolateral and prolateral-ventral views <bold>G</bold><italic><tp:taxon-name><tp:taxon-name-part taxon-name-part-type="genus" reg="Micropholcus">M.</tp:taxon-name-part><tp:taxon-name-part taxon-name-part-type="species" reg="bukidnon">bukidnon</tp:taxon-name-part></tp:taxon-name></italic> Huber, sp. nov., left procursus, prolateral-distal view <bold>H</bold><italic><tp:taxon-name><tp:taxon-name-part taxon-name-part-type="genus" reg="Micropholcus">M.</tp:taxon-name-part><tp:taxon-name-part taxon-name-part-type="species" reg="bukidnon">bukidnon</tp:taxon-name-part></tp:taxon-name></italic> Huber, sp. nov., left bulbal processes, prolateral distal view. Abbreviations: a, putative appendix; b, genital bulb; e, embolus; hp, dorsal hinged process; mf, membranous prolateral flap; pr, procursus; ta, tarsus; u, putative uncus. Scale bars: 100 µm (<bold>A, D–H</bold>); 10 µm (<bold>B</bold>); 20 µm (<bold>C</bold>).</p></caption><graphic xmlns:xlink="http://www.w3.org/1999/xlink" xlink:href="zookeys-1213-095_article-133178__-g008.jpg" position="float" orientation="portrait" xlink:type="simple" id="oo_1141418.jpg"><uri content-type="original_file" xlink:type="simple">https://binary.pensoft.net/fig/1141418</uri></graphic></fig><fig id="F9" position="float" orientation="portrait"><object-id xmlns:xlink="http://www.w3.org/1999/xlink" content-type="doi" xlink:type="simple">10.3897/zookeys.1213.133178.figure9</object-id><object-id xmlns:xlink="http://www.w3.org/1999/xlink" content-type="arpha" xlink:type="simple">2F7E9F26-79D1-5474-B0AB-89F379AE8041</object-id><label>Figure 9.</label><caption><p><italic><tp:taxon-name><tp:taxon-name-part taxon-name-part-type="genus" reg="Micropholcus">Micropholcus</tp:taxon-name-part></tp:taxon-name></italic> Deeleman-Reinhold &amp; Prinsen; SEM images of male palpal trochanter tips and of spinnerets <bold>A</bold><italic><tp:taxon-name><tp:taxon-name-part taxon-name-part-type="genus" reg="Micropholcus">M.</tp:taxon-name-part><tp:taxon-name-part taxon-name-part-type="species" reg="alfara">alfara</tp:taxon-name-part></tp:taxon-name></italic> Huber, sp. nov. <bold>B</bold><italic><tp:taxon-name><tp:taxon-name-part taxon-name-part-type="genus" reg="Micropholcus">M.</tp:taxon-name-part><tp:taxon-name-part taxon-name-part-type="species" reg="tanomah">tanomah</tp:taxon-name-part></tp:taxon-name></italic> Huber, sp. nov. <bold>C</bold><italic><tp:taxon-name><tp:taxon-name-part taxon-name-part-type="genus" reg="Micropholcus">M.</tp:taxon-name-part><tp:taxon-name-part taxon-name-part-type="species" reg="darbat">darbat</tp:taxon-name-part></tp:taxon-name></italic> Huber, sp. nov. <bold>D</bold><italic><tp:taxon-name><tp:taxon-name-part taxon-name-part-type="genus" reg="Micropholcus">M.</tp:taxon-name-part><tp:taxon-name-part taxon-name-part-type="species" reg="ghar">ghar</tp:taxon-name-part></tp:taxon-name></italic> Huber, sp. nov. <bold>E</bold><italic><tp:taxon-name><tp:taxon-name-part taxon-name-part-type="genus" reg="Micropholcus">M.</tp:taxon-name-part><tp:taxon-name-part taxon-name-part-type="species" reg="bukidnon">bukidnon</tp:taxon-name-part></tp:taxon-name></italic> Huber, sp. nov. <bold>F, G</bold><italic><tp:taxon-name><tp:taxon-name-part taxon-name-part-type="genus" reg="Micropholcus">M.</tp:taxon-name-part><tp:taxon-name-part taxon-name-part-type="species" reg="tanomah">tanomah</tp:taxon-name-part></tp:taxon-name></italic> Huber, sp. nov., male <abbrev xmlns:xlink="http://www.w3.org/1999/xlink" xlink:title="anterior lateral spinneret(s)" id="ABBRID0ESDAI" xlink:type="simple">ALS</abbrev>, and male spinnerets and anal cone (asterisk) <bold>H, I</bold><italic><tp:taxon-name><tp:taxon-name-part taxon-name-part-type="genus" reg="Micropholcus">M.</tp:taxon-name-part><tp:taxon-name-part taxon-name-part-type="species" reg="ghar">ghar</tp:taxon-name-part></tp:taxon-name></italic> Huber, sp. nov., male <abbrev xmlns:xlink="http://www.w3.org/1999/xlink" xlink:title="anterior lateral spinneret(s)" id="ABBRID0EDEAI" xlink:type="simple">ALS</abbrev> and male spinnerets <bold>J</bold><italic><tp:taxon-name><tp:taxon-name-part taxon-name-part-type="genus" reg="Micropholcus">M.</tp:taxon-name-part><tp:taxon-name-part taxon-name-part-type="species" reg="bukidnon">bukidnon</tp:taxon-name-part></tp:taxon-name></italic> Huber, sp. nov., male <abbrev xmlns:xlink="http://www.w3.org/1999/xlink" xlink:title="anterior lateral spinneret(s)" id="ABBRID0EUEAI" xlink:type="simple">ALS</abbrev>. Scale bars: 10 µm (<bold>A–F, H, J</bold>), 100 µm (<bold>G</bold>), 20 µm (<bold>I</bold>).</p></caption><graphic xmlns:xlink="http://www.w3.org/1999/xlink" xlink:href="zookeys-1213-095_article-133178__-g009.jpg" position="float" orientation="portrait" xlink:type="simple" id="oo_1141419.jpg"><uri content-type="original_file" xlink:type="simple">https://binary.pensoft.net/fig/1141419</uri></graphic></fig><fig id="F10" position="float" orientation="portrait"><object-id xmlns:xlink="http://www.w3.org/1999/xlink" content-type="doi" xlink:type="simple">10.3897/zookeys.1213.133178.figure10</object-id><object-id xmlns:xlink="http://www.w3.org/1999/xlink" content-type="arpha" xlink:type="simple">80F749E8-1B7C-596C-BBAE-7B8C8B3636CF</object-id><label>Figure 10.</label><caption><p><italic><tp:taxon-name><tp:taxon-name-part taxon-name-part-type="genus" reg="Micropholcus">Micropholcus</tp:taxon-name-part></tp:taxon-name></italic> Deeleman-Reinhold &amp; Prinsen; SEM images of male gonopores with epiandrous spigots and of female epigyna <bold>A, B</bold><italic><tp:taxon-name><tp:taxon-name-part taxon-name-part-type="genus" reg="Micropholcus">M.</tp:taxon-name-part><tp:taxon-name-part taxon-name-part-type="species" reg="tanomah">tanomah</tp:taxon-name-part></tp:taxon-name></italic> Huber, sp. nov. <bold>C, D</bold><italic><tp:taxon-name><tp:taxon-name-part taxon-name-part-type="genus" reg="Micropholcus">M.</tp:taxon-name-part><tp:taxon-name-part taxon-name-part-type="species" reg="darbat">darbat</tp:taxon-name-part></tp:taxon-name></italic> Huber, sp. nov. <bold>E, F</bold><italic><tp:taxon-name><tp:taxon-name-part taxon-name-part-type="genus" reg="Micropholcus">M.</tp:taxon-name-part><tp:taxon-name-part taxon-name-part-type="species" reg="ghar">ghar</tp:taxon-name-part></tp:taxon-name></italic> Huber, sp. nov. <bold>G, H</bold><italic><tp:taxon-name><tp:taxon-name-part taxon-name-part-type="genus" reg="Micropholcus">M.</tp:taxon-name-part><tp:taxon-name-part taxon-name-part-type="species" reg="bukidnon">bukidnon</tp:taxon-name-part></tp:taxon-name></italic> Huber, sp. nov. Abbreviations: aep, anterior epigynal plate; k, epigynal ‘knob’; pep, posterior epigynal plate. Scale bars: 10 µm (<bold>A, G</bold>); 100 µm (<bold>B, D, F, H</bold>); 20 µm (<bold>C, E</bold>).</p></caption><graphic xmlns:xlink="http://www.w3.org/1999/xlink" xlink:href="zookeys-1213-095_article-133178__-g010.jpg" position="float" orientation="portrait" xlink:type="simple" id="oo_1141420.jpg"><uri content-type="original_file" xlink:type="simple">https://binary.pensoft.net/fig/1141420</uri></graphic></fig><fig id="F11" position="float" orientation="portrait"><object-id xmlns:xlink="http://www.w3.org/1999/xlink" content-type="doi" xlink:type="simple">10.3897/zookeys.1213.133178.figure11</object-id><object-id xmlns:xlink="http://www.w3.org/1999/xlink" content-type="arpha" xlink:type="simple">F0A9C633-B74D-57E4-9F2F-E2567A7F0496</object-id><label>Figure 11.</label><caption><p><italic><tp:taxon-name><tp:taxon-name-part taxon-name-part-type="genus" reg="Micropholcus">Micropholcus</tp:taxon-name-part></tp:taxon-name></italic> Deeleman-Reinhold &amp; Prinsen; SEM images of epigynal knobs (<bold>A–C</bold>), trichobothria (<bold>D</bold>), and tarsal organs (<bold>E–J</bold>) <bold>A</bold><italic><tp:taxon-name><tp:taxon-name-part taxon-name-part-type="genus" reg="Micropholcus">M.</tp:taxon-name-part><tp:taxon-name-part taxon-name-part-type="species" reg="tanomah">tanomah</tp:taxon-name-part></tp:taxon-name></italic> Huber, sp. nov. <bold>B</bold><italic><tp:taxon-name><tp:taxon-name-part taxon-name-part-type="genus" reg="Micropholcus">M.</tp:taxon-name-part><tp:taxon-name-part taxon-name-part-type="species" reg="darbat">darbat</tp:taxon-name-part></tp:taxon-name></italic> Huber, sp. nov. <bold>C</bold><italic><tp:taxon-name><tp:taxon-name-part taxon-name-part-type="genus" reg="Micropholcus">M.</tp:taxon-name-part><tp:taxon-name-part taxon-name-part-type="species" reg="ghar">ghar</tp:taxon-name-part></tp:taxon-name></italic> Huber, sp. nov. <bold>D</bold><italic><tp:taxon-name><tp:taxon-name-part taxon-name-part-type="genus" reg="Micropholcus">M.</tp:taxon-name-part><tp:taxon-name-part taxon-name-part-type="species" reg="alfara">alfara</tp:taxon-name-part></tp:taxon-name></italic> Huber, sp. nov., female left palpal tibia <bold>E</bold><italic><tp:taxon-name><tp:taxon-name-part taxon-name-part-type="genus" reg="Micropholcus">M.</tp:taxon-name-part><tp:taxon-name-part taxon-name-part-type="species" reg="alfara">alfara</tp:taxon-name-part></tp:taxon-name></italic> Huber, sp. nov., male right tarsus 2 <bold>F</bold><italic><tp:taxon-name><tp:taxon-name-part taxon-name-part-type="genus" reg="Micropholcus">M.</tp:taxon-name-part><tp:taxon-name-part taxon-name-part-type="species" reg="tanomah">tanomah</tp:taxon-name-part></tp:taxon-name></italic> Huber, sp. nov., female left tarsus 2 <bold>G, H</bold><italic><tp:taxon-name><tp:taxon-name-part taxon-name-part-type="genus" reg="Micropholcus">M.</tp:taxon-name-part><tp:taxon-name-part taxon-name-part-type="species" reg="darbat">darbat</tp:taxon-name-part></tp:taxon-name></italic> Huber, sp. nov., female right tarsus 2 and male palpal tarsus <bold>I</bold><italic><tp:taxon-name><tp:taxon-name-part taxon-name-part-type="genus" reg="Micropholcus">M.</tp:taxon-name-part><tp:taxon-name-part taxon-name-part-type="species" reg="ghar">ghar</tp:taxon-name-part></tp:taxon-name></italic> Huber, sp. nov., male palpal tarsus <bold>J</bold><italic><tp:taxon-name><tp:taxon-name-part taxon-name-part-type="genus" reg="Micropholcus">M.</tp:taxon-name-part><tp:taxon-name-part taxon-name-part-type="species" reg="bukidnon">bukidnon</tp:taxon-name-part></tp:taxon-name></italic> Huber, sp. nov., male palpal tarsus. Scale bars: 20 µm (<bold>A</bold>); 10 µm (<bold>B–D, H–J</bold>); 2 µm (<bold>E–G</bold>).</p></caption><graphic xmlns:xlink="http://www.w3.org/1999/xlink" xlink:href="zookeys-1213-095_article-133178__-g011.jpg" position="float" orientation="portrait" xlink:type="simple" id="oo_1141421.jpg"><uri content-type="original_file" xlink:type="simple">https://binary.pensoft.net/fig/1141421</uri></graphic></fig><fig id="F12" position="float" orientation="portrait"><object-id xmlns:xlink="http://www.w3.org/1999/xlink" content-type="doi" xlink:type="simple">10.3897/zookeys.1213.133178.figure12</object-id><object-id xmlns:xlink="http://www.w3.org/1999/xlink" content-type="arpha" xlink:type="simple">A29D1DE9-72FC-5A59-BCCD-315052DE4CA7</object-id><label>Figure 12.</label><caption><p><italic><tp:taxon-name><tp:taxon-name-part taxon-name-part-type="genus" reg="Micropholcus">Micropholcus</tp:taxon-name-part></tp:taxon-name></italic> Deeleman-Reinhold &amp; Prinsen, SEM images of leg structures <bold>A</bold><italic><tp:taxon-name><tp:taxon-name-part taxon-name-part-type="genus" reg="Micropholcus">M.</tp:taxon-name-part><tp:taxon-name-part taxon-name-part-type="species" reg="tanomah">tanomah</tp:taxon-name-part></tp:taxon-name></italic> Huber, sp. nov., putative chemoreceptor <bold>B</bold><italic><tp:taxon-name><tp:taxon-name-part taxon-name-part-type="genus" reg="Micropholcus">M.</tp:taxon-name-part><tp:taxon-name-part taxon-name-part-type="species" reg="tanomah">tanomah</tp:taxon-name-part></tp:taxon-name></italic> Huber, sp. nov., rimmed pore (arrow) on left tarsus 3 <bold>C, D</bold><italic><tp:taxon-name><tp:taxon-name-part taxon-name-part-type="genus" reg="Micropholcus">M.</tp:taxon-name-part><tp:taxon-name-part taxon-name-part-type="species" reg="tanomah">tanomah</tp:taxon-name-part></tp:taxon-name></italic> Huber, sp. nov., tarsal claws of left legs 1 and 3 <bold>E</bold><italic><tp:taxon-name><tp:taxon-name-part taxon-name-part-type="genus" reg="Micropholcus">M.</tp:taxon-name-part><tp:taxon-name-part taxon-name-part-type="species" reg="ghar">ghar</tp:taxon-name-part></tp:taxon-name></italic> Huber, sp. nov., cuticular plate (arrow) and regular mechanoreceptor on right metatarsus 3 <bold>F</bold><italic><tp:taxon-name><tp:taxon-name-part taxon-name-part-type="genus" reg="Micropholcus">M.</tp:taxon-name-part><tp:taxon-name-part taxon-name-part-type="species" reg="ghar">ghar</tp:taxon-name-part></tp:taxon-name></italic> Huber, sp. nov., pseudosegmentation (and tarsal organ) of right tarsus 3 <bold>G</bold><italic><tp:taxon-name><tp:taxon-name-part taxon-name-part-type="genus" reg="Micropholcus">M.</tp:taxon-name-part><tp:taxon-name-part taxon-name-part-type="species" reg="ghar">ghar</tp:taxon-name-part></tp:taxon-name></italic> Huber, sp. nov., comb-hairs on male tarsus 4 <bold>H</bold><italic><tp:taxon-name><tp:taxon-name-part taxon-name-part-type="genus" reg="Micropholcus">M.</tp:taxon-name-part><tp:taxon-name-part taxon-name-part-type="species" reg="bukidnon">bukidnon</tp:taxon-name-part></tp:taxon-name></italic> Huber, sp. nov., comb-hairs on male tarsus 4. Scale bars: 2 µm (<bold>A</bold>); 1 µm (<bold>B</bold>); 20 µm (<bold>C</bold>); 10 µm (<bold>D–H</bold>).</p></caption><graphic xmlns:xlink="http://www.w3.org/1999/xlink" xlink:href="zookeys-1213-095_article-133178__-g012.jpg" position="float" orientation="portrait" xlink:type="simple" id="oo_1141422.jpg"><uri content-type="original_file" xlink:type="simple">https://binary.pensoft.net/fig/1141422</uri></graphic></fig><supplementary-material xmlns:xlink="http://www.w3.org/1999/xlink" id="S1" position="float" orientation="portrait" xlink:type="simple"><object-id content-type="doi" xlink:type="simple">10.3897/zookeys.1213.133178.suppl1</object-id><object-id content-type="arpha" xlink:type="simple">8DB18EB7-9253-581A-B9D6-140D613B976E</object-id><label>Supplementary material 1</label><caption><p>CO1 <abbrev xlink:title="Kimura 2-parameter" id="ABBRID0EWIHK" xlink:type="simple">K2P</abbrev> distances of the sequenced specimens</p></caption><statement content-type="dataType"><label>Data type</label><p>xlsx</p></statement><media xlink:href="zookeys-1213-095_article-133178__-s001.xlsx" mimetype="application" mime-subtype="vnd.openxmlformats-officedocument.spreadsheetml.sheet" position="float" orientation="portrait" xlink:type="simple" id="oo_1141487.xlsx"><uri content-type="original_file" xlink:type="simple">https://binary.pensoft.net/file/1141487</uri></media><permissions><license xlink:type="simple"><license-p>This dataset is made available under the Open Database License (http://opendatacommons.org/licenses/odbl/1.0/). The Open Database License (ODbL) is a license agreement intended to allow users to freely share, modify, and use this Dataset while maintaining this same freedom for others, provided that the original source and author(s) are credited.</license-p></license></permissions><attrib specific-use="authors">Bernhard A. Huber, Guanliang Meng</attrib></supplementary-material><fig id="F13" position="float" orientation="portrait"><object-id xmlns:xlink="http://www.w3.org/1999/xlink" content-type="doi" xlink:type="simple">10.3897/zookeys.1213.133178.figure13</object-id><object-id xmlns:xlink="http://www.w3.org/1999/xlink" content-type="arpha" xlink:type="simple">961BF845-01EC-549A-BAF5-4865494E2863</object-id><label>Figure 13.</label><caption><p>Known distribution of <italic><tp:taxon-name><tp:taxon-name-part taxon-name-part-type="genus" reg="Micropholcus">Micropholcus</tp:taxon-name-part><tp:taxon-name-part taxon-name-part-type="species" reg="fauroti">fauroti</tp:taxon-name-part></tp:taxon-name></italic> (Simon) (<bold>A</bold>) and of Old World <italic><tp:taxon-name><tp:taxon-name-part taxon-name-part-type="genus" reg="Micropholcus">Micropholcus</tp:taxon-name-part></tp:taxon-name></italic> in Mindanao (<bold>B</bold>), on the Arabian Peninsula (<bold>C</bold>) and in Morocco (<bold>D</bold>).</p></caption><graphic xmlns:xlink="http://www.w3.org/1999/xlink" xlink:href="zookeys-1213-095_article-133178__-g013.jpg" position="float" orientation="portrait" xlink:type="simple" id="oo_1141423.jpg"><uri content-type="original_file" xlink:type="simple">https://binary.pensoft.net/fig/1141423</uri></graphic></fig><fig id="F14" position="float" orientation="portrait"><object-id xmlns:xlink="http://www.w3.org/1999/xlink" content-type="doi" xlink:type="simple">10.3897/zookeys.1213.133178.figure14</object-id><object-id xmlns:xlink="http://www.w3.org/1999/xlink" content-type="arpha" xlink:type="simple">E74B2949-B7B7-5433-B625-C8AA25646E89</object-id><label>Figure 14.</label><caption><p>Typical habitats of <italic><tp:taxon-name><tp:taxon-name-part taxon-name-part-type="genus" reg="Micropholcus">Micropholcus</tp:taxon-name-part></tp:taxon-name></italic> Deeleman-Reinhold &amp; Prinsen in the Old World <bold>A</bold> Saudi Arabia, ‘Asir, SE of Harajah (type locality of <italic><tp:taxon-name><tp:taxon-name-part taxon-name-part-type="genus" reg="Micropholcus">M.</tp:taxon-name-part><tp:taxon-name-part taxon-name-part-type="species" reg="harajah">harajah</tp:taxon-name-part></tp:taxon-name></italic> Huber, sp. nov.) <bold>B</bold> Saudi Arabia, ‘Asir, S of Al Fara (type locality of <italic><tp:taxon-name><tp:taxon-name-part taxon-name-part-type="genus" reg="Micropholcus">M.</tp:taxon-name-part><tp:taxon-name-part taxon-name-part-type="species" reg="alfara">alfara</tp:taxon-name-part></tp:taxon-name></italic> Huber, sp. nov.) <bold>C</bold> Saudi Arabia, ‘Asir, N of Abha (type locality of <italic><tp:taxon-name><tp:taxon-name-part taxon-name-part-type="genus" reg="Micropholcus">M.</tp:taxon-name-part><tp:taxon-name-part taxon-name-part-type="species" reg="abha">abha</tp:taxon-name-part></tp:taxon-name></italic> Huber, sp. nov.) <bold>D</bold> Saudi Arabia, Mecca, NW of Maysaan (type locality of <italic><tp:taxon-name><tp:taxon-name-part taxon-name-part-type="genus" reg="Micropholcus">M.</tp:taxon-name-part><tp:taxon-name-part taxon-name-part-type="species" reg="maysaan">maysaan</tp:taxon-name-part></tp:taxon-name></italic> Huber, sp. nov.) <bold>E</bold> Oman, Dhofar, near Shaat sinkhole (type locality of <italic><tp:taxon-name><tp:taxon-name-part taxon-name-part-type="genus" reg="Micropholcus">M.</tp:taxon-name-part><tp:taxon-name-part taxon-name-part-type="species" reg="shaat">shaat</tp:taxon-name-part></tp:taxon-name></italic> Huber, sp. nov.) <bold>F</bold> Morocco, Fès-Meknès, Kef El Ghar (type locality of <italic><tp:taxon-name><tp:taxon-name-part taxon-name-part-type="genus" reg="Micropholcus">M.</tp:taxon-name-part><tp:taxon-name-part taxon-name-part-type="species" reg="ghar">ghar</tp:taxon-name-part></tp:taxon-name></italic> Huber, sp. nov.) <bold>G</bold> Morocco, Béni Mellal-Khénifra, Imi n’Ifri (<italic><tp:taxon-name><tp:taxon-name-part taxon-name-part-type="genus" reg="Micropholcus">M.</tp:taxon-name-part><tp:taxon-name-part taxon-name-part-type="species" reg="khenifra">khenifra</tp:taxon-name-part></tp:taxon-name></italic> Huber, Lecigne &amp; Lips, sp. nov.) <bold>H</bold> Philippines, Mindanao, Kabyaw Cave (<italic><tp:taxon-name><tp:taxon-name-part taxon-name-part-type="genus" reg="Micropholcus">M.</tp:taxon-name-part><tp:taxon-name-part taxon-name-part-type="species" reg="bukidnon">bukidnon</tp:taxon-name-part></tp:taxon-name></italic> Huber, sp. nov.). Photos BAH.</p></caption><graphic xmlns:xlink="http://www.w3.org/1999/xlink" xlink:href="zookeys-1213-095_article-133178__-g014.jpg" position="float" orientation="portrait" xlink:type="simple" id="oo_1141424.jpg"><uri content-type="original_file" xlink:type="simple">https://binary.pensoft.net/fig/1141424</uri></graphic></fig></tp:treatment-sec><ref-list><ref id="B12"><mixed-citation xmlns:xlink="http://www.w3.org/1999/xlink" xlink:type="simple"><person-group><name name-style="western"><surname>Eberle</surname><given-names>J</given-names></name><name name-style="western"><surname>Dimitrov</surname><given-names>D</given-names></name><name name-style="western"><surname>Valdez-Mondragón</surname><given-names>A</given-names></name><name name-style="western"><surname>Huber</surname><given-names>BA</given-names></name></person-group> (<year>2018</year>) Microhabitat change drives diversification in pholcid spiders. BMC Evolutionary Biology 18: 141. <ext-link xlink:href="10.1186/s12862-018-1244-8" ext-link-type="doi" xlink:type="simple">https://doi.org/10.1186/s12862-018-1244-8</ext-link></mixed-citation></ref><ref id="B30"><mixed-citation xmlns:xlink="http://www.w3.org/1999/xlink" xlink:type="simple"><person-group><name name-style="western"><surname>Huber</surname><given-names>BA</given-names></name><name name-style="western"><surname>Eberle</surname><given-names>J</given-names></name><name name-style="western"><surname>Dimitrov</surname><given-names>D</given-names></name></person-group> (<year>2018</year>) <article-title>The phylogeny of pholcid spiders: a critical evaluation of relationships suggested by molecular data (<tp:taxon-name><tp:taxon-name-part taxon-name-part-type="order">Araneae</tp:taxon-name-part></tp:taxon-name>, <tp:taxon-name><tp:taxon-name-part taxon-name-part-type="family">Pholcidae</tp:taxon-name-part></tp:taxon-name>).</article-title><source>ZooKeys</source><volume>789</volume>: <fpage>51</fpage>–<lpage>101</lpage>. <ext-link xlink:href="10.3897/zookeys.789.22781" ext-link-type="doi" xlink:type="simple">https://doi.org/10.3897/zookeys.789.22781</ext-link></mixed-citation></ref><ref id="B24"><mixed-citation xmlns:xlink="http://www.w3.org/1999/xlink" xlink:type="simple"><person-group><name name-style="western"><surname>Huber</surname><given-names>BA</given-names></name><name name-style="western"><surname>Eberle</surname><given-names>J</given-names></name></person-group> (<year>2021</year>) Mining a photo library: eggs and egg sacs in a major spider family. Invertebrate Biology 140: e1234 [1–13]. <ext-link xlink:href="10.1111/ivb.12349" ext-link-type="doi" xlink:type="simple">https://doi.org/10.1111/ivb.12349</ext-link></mixed-citation></ref></ref-list></tp:taxon-treatment>
