# Supplementary material for: ﻿Old World Micropholcus spiders, with first records of acrocerid parasitoids in Pholcidae (Araneae)
Source: Zookeys. 2024 Sep 26;1213:95–182. doi: 10.3897/zookeys.1213.133178 (PMC11450384; doi:10.3897/zookeys.1213.133178)
Supplement: Supplementary material 1 — CO1 K2P distances of the sequenced specimens [file zookeys-1213-095_article-133178__-s001.xlsx]

## Sheet: Complete table
	S497	S297	GB37	P0165	Mic02	P0193	PUB5	UH448	S02	UH446	PUB6	S321	UH034	UH566	S07	GB38	UH036	UH354	GB39	UH452	S12	S11	S09	S20	UH565	S05	S14	S16	S15
S497_Artema_bahla_Om33
S297_Micromerys_yidin_QMB8	0.245682
GB37_Micropholcus_baoruco_DR/100-42	0.238314	0.208534
P0165_Micropholcus_hispaniola_DR/100-15	0.253665	0.223493	0.165762
Mic02_Micropholcus_dalei_PuR002	0.276205	0.236721	0.190473	0.158011
P0193_Micropholcus_fauroti_Cam129	0.236632	0.231141	0.206558	0.23119	0.226659
JA66_Micropholcus_fauroti_G038	0.237552	0.244679	0.244679	0.243979	0.243979	0
UH448_Micropholcus_khenifra_Mor102	0.277963	0.222637	0.241411	0.245226	0.239278	0.204058	0.238375
S02_Micropholcus_khenifra_Mor103	0.29409	0.227034	0.254604	0.253773	0.247834	0.218546	0.242569	0.0107476
UH446_Micropholcus_ghar_Mor100	0.234182	0.240173	0.216155	0.192557	0.221617	0.194385	0.192925	0.197188	0.207308
PUB6_Micropholcus_sp.	0.234984	0.20333	0.187044	0.184258	0.216733	0.192652	0.188413	0.199987	0.192745	0.126835
S321_Micropholcus_agadir_Sieg11	0.247686	0.236041	0.209304	0.200847	0.208214	0.21489	0.225035	0.161624	0.169554	0.140499	0.12827
UH034_Micropholcus_Br15-152_Br15-262	0.252933	0.255867	0.203498	0.208199	0.21394	0.218704	0.23106	0.230807	0.241493	0.189713	0.194311	0.204447
UH566_Micropholcus_bukidnon_Phi250	0.217278	0.218381	0.211976	0.182927	0.211862	0.193756	0.206781	0.221224	0.232147	0.15661	0.200262	0.17933	0.170329
S07_Micropholcus_bukidnon_Phi250	0.240178	0.241844	0.232734	0.208199	0.233091	0.212606	0.234902	0.243879	0.254739	0.183968	0.243531	0.213586	0.19361	0.0127901
GB38_Micropholcus_piaui_Carv1	0.236728	0.217996	0.185784	0.215894	0.219042	0.21273	0.231674	0.218583	0.226929	0.190218	0.223661	0.212329	0.182046	0.170329	0.195675
UH036_Micropholcus_Br16-23_Br16-241	0.228181	0.241206	0.20668	0.230239	0.2196	0.191121	0.200184	0.225872	0.238619	0.200936	0.217085	0.199593	0.202092	0.174807	0.204154	0.176459
UH354_Micropholcus_evaluna?_Ven20-178	0.270785	0.243484	0.216707	0.200936	0.215585	0.231459	0.248423	0.245673	0.254353	0.203805	0.231634	0.222637	0.194283	0.190605	0.215749	0.19361	0.184443
GB39_Micropholcus_ubajara_Carv17	0.248983	0.22992	0.195371	0.192608	0.228693	0.189348	0.208424	0.237702	0.246417	0.20352	0.199045	0.228526	0.203183	0.198649	0.223973	0.190819	0.179961	0.191157
UH452_Micropholcus_shaat_Om137	0.221865	0.226376	0.166859	0.2081	0.202163	0.167202	0.176898	0.226067	0.236806	0.156938	0.184015	0.186115	0.156938	0.1602	0.179734	0.162564	0.159311	0.187721	0.193115
S12_Micropholcus_tanomah_SA100	0.219778	0.224579	0.184351	0.192246	0.216268	0.171612	0.18663	0.229021	0.239659	0.180525	0.179015	0.194278	0.170281	0.182495	0.201628	0.168483	0.179038	0.213892	0.179454	0.138921
S11_Micropholcus_bashayer_SA96	0.240952	0.238571	0.200558	0.186272	0.19197	0.181571	0.203529	0.235126	0.243676	0.182843	0.199248	0.198307	0.199951	0.180658	0.205941	0.183204	0.163468	0.201519	0.189429	0.156275	0.101963
S09_Micropholcus_maysaan_SA88	0.24776	0.231324	0.216242	0.207882	0.22485	0.155721	0.164436	0.22925	0.227455	0.18114	0.202276	0.207458	0.201226	0.185083	0.209235	0.179919	0.189946	0.23464	0.177874	0.161577	0.0988159	0.0925732
S20_Micropholcus_maysaan_SA140	0.25389	0.224888	0.190129	0.204475	0.231645	0.169739	0.18022	0.224851	0.235428	0.213437	0.195012	0.223219	0.202001	0.203318	0.226323	0.184541	0.174733	0.230487	0.18338	0.167405	0.100154	0.0796304	0.0744553
UH565_Micropholcus_darbat_Om133	0.219916	0.224779	0.196547	0.210625	0.218578	0.173143	0.192411	0.232845	0.241387	0.190627	0.202448	0.208893	0.166498	0.15861	0.184034	0.181984	0.170866	0.201835	0.193912	0.128157	0.140975	0.143173	0.142594	0.144368
S05_Micropholcus_darbat_Om147	0.216131	0.220901	0.194834	0.206806	0.214724	0.173442	0.192411	0.233263	0.241824	0.19096	0.19448	0.205038	0.162929	0.154891	0.180377	0.178346	0.167223	0.200144	0.190138	0.128372	0.137425	0.1415	0.138965	0.142717	0.00305811
S14_Micropholcus_abha_SA111	0.246438	0.237898	0.181349	0.192825	0.19487	0.191294	0.225035	0.227562	0.23605	0.200835	0.198354	0.191145	0.200654	0.197481	0.222727	0.2003	0.195067	0.227685	0.194183	0.158895	0.167877	0.157993	0.177641	0.173535	0.136323	0.134422
S16_Micropholcus_harajah_SA114	0.257177	0.244951	0.21748	0.229844	0.249261	0.19803	0.210285	0.231523	0.24445	0.228542	0.227948	0.218376	0.21302	0.223429	0.244625	0.225658	0.216346	0.23791	0.229331	0.186621	0.190148	0.197266	0.181104	0.188228	0.176662	0.172605	0.146727
S15_Micropholcus_alfara_SA112	0.249475	0.224579	0.189968	0.218468	0.233315	0.182843	0.193336	0.211817	0.224361	0.204716	0.198703	0.19888	0.191838	0.197102	0.220168	0.2081	0.194979	0.203548	0.216007	0.154326	0.173616	0.190452	0.172068	0.179038	0.164416	0.160724	0.143007	0.0612134
S17_Micropholcus_dhahran_SA121	0.262124	0.2328	0.209905	0.228451	0.25695	0.21286	0.219687	0.226146	0.222407	0.2254	0.206629	0.203082	0.209751	0.215807	0.236459	0.224298	0.215119	0.230012	0.234528	0.175139	0.187023	0.203785	0.17798	0.204716	0.18347	0.179717	0.147758	0.0674931	0.0343401
intra-specific

## Sheet: Only inter-spec. Micropholcus
	GB37	P0165	Mic02	P0193	PUB5	UH448	S02	UH446	PUB6	S321	UH034	UH566	S07	GB38	UH036	UH354	GB39	UH452	S12	S11	S09	S20	UH565	S05	S14	S16	S15
GB37_Micropholcus_baoruco_DR/100-42
P0165_Micropholcus_hispaniola_DR/100-15	0.165762
Mic02_Micropholcus_dalei_PuR002	0.190473	0.158011
P0193_Micropholcus_fauroti_Cam129	0.206558	0.23119	0.226659
JA66_Micropholcus_fauroti_G038	0.244679	0.243979	0.243979
UH448_Micropholcus_khenifra_Mor102	0.241411	0.245226	0.239278	0.204058	0.238375
S02_Micropholcus_khenifra_Mor103	0.254604	0.253773	0.247834	0.218546	0.242569
UH446_Micropholcus_ghar_Mor100	0.216155	0.192557	0.221617	0.194385	0.192925	0.197188	0.207308
PUB6_Micropholcus_sp.	0.187044	0.184258	0.216733	0.192652	0.188413	0.199987	0.192745	0.126835
S321_Micropholcus_agadir_Sieg11	0.209304	0.200847	0.208214	0.21489	0.225035	0.161624	0.169554	0.140499	0.12827
UH034_Micropholcus_Br15-152_Br15-262	0.203498	0.208199	0.21394	0.218704	0.23106	0.230807	0.241493	0.189713	0.194311	0.204447
UH566_Micropholcus_bukidnon_Phi250	0.211976	0.182927	0.211862	0.193756	0.206781	0.221224	0.232147	0.15661	0.200262	0.17933	0.170329
S07_Micropholcus_bukidnon_Phi250	0.232734	0.208199	0.233091	0.212606	0.234902	0.243879	0.254739	0.183968	0.243531	0.213586	0.19361
GB38_Micropholcus_piaui_Carv1	0.185784	0.215894	0.219042	0.21273	0.231674	0.218583	0.226929	0.190218	0.223661	0.212329	0.182046	0.170329	0.195675
UH036_Micropholcus_Br16-23_Br16-241	0.20668	0.230239	0.2196	0.191121	0.200184	0.225872	0.238619	0.200936	0.217085	0.199593	0.202092	0.174807	0.204154	0.176459
UH354_Micropholcus_evaluna?_Ven20-178	0.216707	0.200936	0.215585	0.231459	0.248423	0.245673	0.254353	0.203805	0.231634	0.222637	0.194283	0.190605	0.215749	0.19361	0.184443
GB39_Micropholcus_ubajara_Carv17	0.195371	0.192608	0.228693	0.189348	0.208424	0.237702	0.246417	0.20352	0.199045	0.228526	0.203183	0.198649	0.223973	0.190819	0.179961	0.191157
UH452_Micropholcus_shaat_Om137	0.166859	0.2081	0.202163	0.167202	0.176898	0.226067	0.236806	0.156938	0.184015	0.186115	0.156938	0.1602	0.179734	0.162564	0.159311	0.187721	0.193115
S12_Micropholcus_tanomah_SA100	0.184351	0.192246	0.216268	0.171612	0.18663	0.229021	0.239659	0.180525	0.179015	0.194278	0.170281	0.182495	0.201628	0.168483	0.179038	0.213892	0.179454	0.138921
S11_Micropholcus_bashayer_SA96	0.200558	0.186272	0.19197	0.181571	0.203529	0.235126	0.243676	0.182843	0.199248	0.198307	0.199951	0.180658	0.205941	0.183204	0.163468	0.201519	0.189429	0.156275	0.101963
S09_Micropholcus_maysaan_SA88	0.216242	0.207882	0.22485	0.155721	0.164436	0.22925	0.227455	0.18114	0.202276	0.207458	0.201226	0.185083	0.209235	0.179919	0.189946	0.23464	0.177874	0.161577	0.0988159	0.0925732
S20_Micropholcus_maysaan_SA140	0.190129	0.204475	0.231645	0.169739	0.18022	0.224851	0.235428	0.213437	0.195012	0.223219	0.202001	0.203318	0.226323	0.184541	0.174733	0.230487	0.18338	0.167405	0.100154	0.0796304
UH565_Micropholcus_darbat_Om133	0.196547	0.210625	0.218578	0.173143	0.192411	0.232845	0.241387	0.190627	0.202448	0.208893	0.166498	0.15861	0.184034	0.181984	0.170866	0.201835	0.193912	0.128157	0.140975	0.143173	0.142594	0.144368
S05_Micropholcus_darbat_Om147	0.194834	0.206806	0.214724	0.173442	0.192411	0.233263	0.241824	0.19096	0.19448	0.205038	0.162929	0.154891	0.180377	0.178346	0.167223	0.200144	0.190138	0.128372	0.137425	0.1415	0.138965	0.142717
S14_Micropholcus_abha_SA111	0.181349	0.192825	0.19487	0.191294	0.225035	0.227562	0.23605	0.200835	0.198354	0.191145	0.200654	0.197481	0.222727	0.2003	0.195067	0.227685	0.194183	0.158895	0.167877	0.157993	0.177641	0.173535	0.136323	0.134422
S16_Micropholcus_harajah_SA114	0.21748	0.229844	0.249261	0.19803	0.210285	0.231523	0.24445	0.228542	0.227948	0.218376	0.21302	0.223429	0.244625	0.225658	0.216346	0.23791	0.229331	0.186621	0.190148	0.197266	0.181104	0.188228	0.176662	0.172605	0.146727
S15_Micropholcus_alfara_SA112	0.189968	0.218468	0.233315	0.182843	0.193336	0.211817	0.224361	0.204716	0.198703	0.19888	0.191838	0.197102	0.220168	0.2081	0.194979	0.203548	0.216007	0.154326	0.173616	0.190452	0.172068	0.179038	0.164416	0.160724	0.143007	0.0612134
S17_Micropholcus_dhahran_SA121	0.209905	0.228451	0.25695	0.21286	0.219687	0.226146	0.222407	0.2254	0.206629	0.203082	0.209751	0.215807	0.236459	0.224298	0.215119	0.230012	0.234528	0.175139	0.187023	0.203785	0.17798	0.204716	0.18347	0.179717	0.147758	0.0674931	0.0343401
<15%
<10%
